# Supplementary material for: A Fucosylated Glycopeptide as a Candidate Biomarker for Early Diagnosis of NASH Hepatocellular Carcinoma Using a Stepped HCD Method and PRM Evaluation
Source: Front Oncol. 2022 Mar 17;12:818001. doi: 10.3389/fonc.2022.818001 (PMC8970044; doi:10.3389/fonc.2022.818001)
Supplement: Supplementary Table S5 — Distribution of glycopeptides in different antennas, fucosylated and sialylated glycan numbers in late-stage HCC. [file Table_5.xlsx]

## Sheet: Total_HexNAc
Protein\nname	Sequence\n(unformatted)	Glycans
sp|O00391|QSOX1_HUMAN Sulfhydryl oxidase 1 OS=Homo sapiens GN=QSOX1 PE=1 SV=3	NGSGAVFPVAGADVQTLR	HexNAc(4)Hex(5)Fuc(1)NeuAc(2)
sp|O75882|ATRN_HUMAN Attractin OS=Homo sapiens GN=ATRN PE=1 SV=2	CENLTTGK	HexNAc(4)Hex(5)NeuAc(2)
sp|O75882|ATRN_HUMAN Attractin OS=Homo sapiens GN=ATRN PE=1 SV=2	CINQSICEK	HexNAc(2)Hex(11)
sp|O75882|ATRN_HUMAN Attractin OS=Homo sapiens GN=ATRN PE=1 SV=2	CINQSICEK	HexNAc(4)Hex(5)NeuAc(2)
sp|O75882|ATRN_HUMAN Attractin OS=Homo sapiens GN=ATRN PE=1 SV=2	EWLPLNR	HexNAc(3)Hex(4)NeuAc(1)
sp|O75882|ATRN_HUMAN Attractin OS=Homo sapiens GN=ATRN PE=1 SV=2	EWLPLNR	HexNAc(4)Hex(5)Fuc(1)NeuAc(2)
sp|O75882|ATRN_HUMAN Attractin OS=Homo sapiens GN=ATRN PE=1 SV=2	EWLPLNR	HexNAc(4)Hex(5)NeuAc(2)
sp|O75882|ATRN_HUMAN Attractin OS=Homo sapiens GN=ATRN PE=1 SV=2	EWLPLNR	HexNAc(5)Hex(6)NeuAc(2)
sp|O75882|ATRN_HUMAN Attractin OS=Homo sapiens GN=ATRN PE=1 SV=2	GICNSSDVR	HexNAc(5)Hex(6)Fuc(1)NeuAc(3)
sp|O75882|ATRN_HUMAN Attractin OS=Homo sapiens GN=ATRN PE=1 SV=2	GICNSSDVR	HexNAc(5)Hex(6)NeuAc(3)
sp|O75882|ATRN_HUMAN Attractin OS=Homo sapiens GN=ATRN PE=1 SV=2	IDSTGNVTNELR	HexNAc(2)Hex(5)
sp|O75882|ATRN_HUMAN Attractin OS=Homo sapiens GN=ATRN PE=1 SV=2	IDSTGNVTNELR	HexNAc(2)Hex(6)
sp|O75882|ATRN_HUMAN Attractin OS=Homo sapiens GN=ATRN PE=1 SV=2	IDSTGNVTNELR	HexNAc(2)Hex(7)
sp|O75882|ATRN_HUMAN Attractin OS=Homo sapiens GN=ATRN PE=1 SV=2	IDSTGNVTNELR	HexNAc(2)Hex(8)
sp|O75882|ATRN_HUMAN Attractin OS=Homo sapiens GN=ATRN PE=1 SV=2	IDSTGNVTNELR	HexNAc(2)Hex(9)
sp|O75882|ATRN_HUMAN Attractin OS=Homo sapiens GN=ATRN PE=1 SV=2	IDSTGNVTNELR	HexNAc(3)Hex(6)NeuAc(1)
sp|O75882|ATRN_HUMAN Attractin OS=Homo sapiens GN=ATRN PE=1 SV=2	NHSCSEGQISIFR	HexNAc(4)Hex(5)Fuc(1)NeuAc(2)
sp|O75882|ATRN_HUMAN Attractin OS=Homo sapiens GN=ATRN PE=1 SV=2	NHSCSEGQISIFR	HexNAc(4)Hex(5)NeuAc(2)
sp|O75882|ATRN_HUMAN Attractin OS=Homo sapiens GN=ATRN PE=1 SV=2	VFHIHNESWVLLTPK	HexNAc(2)Hex(3)
sp|O75882|ATRN_HUMAN Attractin OS=Homo sapiens GN=ATRN PE=1 SV=2	VFHIHNESWVLLTPK	HexNAc(2)Hex(5)
sp|O75882|ATRN_HUMAN Attractin OS=Homo sapiens GN=ATRN PE=1 SV=2	VFHIHNESWVLLTPK	HexNAc(2)Hex(6)
sp|O75882|ATRN_HUMAN Attractin OS=Homo sapiens GN=ATRN PE=1 SV=2	VFHIHNESWVLLTPK	HexNAc(2)Hex(7)
sp|O75882|ATRN_HUMAN Attractin OS=Homo sapiens GN=ATRN PE=1 SV=2	VFHIHNESWVLLTPK	HexNAc(3)Hex(5)NeuAc(1)
sp|O75882|ATRN_HUMAN Attractin OS=Homo sapiens GN=ATRN PE=1 SV=2	VFHIHNESWVLLTPK	HexNAc(3)Hex(6)
sp|O75882|ATRN_HUMAN Attractin OS=Homo sapiens GN=ATRN PE=1 SV=2	VFHIHNESWVLLTPK	HexNAc(3)Hex(6)NeuAc(1)
sp|O75882|ATRN_HUMAN Attractin OS=Homo sapiens GN=ATRN PE=1 SV=2	YNWSFIHCPACQCNGHSK	HexNAc(2)Hex(5)
sp|O75882|ATRN_HUMAN Attractin OS=Homo sapiens GN=ATRN PE=1 SV=2	YNWSFIHCPACQCNGHSK	HexNAc(2)Hex(6)
sp|O75882|ATRN_HUMAN Attractin OS=Homo sapiens GN=ATRN PE=1 SV=2	YNWSFIHCPACQCNGHSK	HexNAc(2)Hex(7)
sp|O75882|ATRN_HUMAN Attractin OS=Homo sapiens GN=ATRN PE=1 SV=2	YNWSFIHCPACQCNGHSK	HexNAc(3)Hex(6)NeuAc(1)
sp|P0C0L4|CO4A_HUMAN Complement C4-A OS=Homo sapiens GN=C4A PE=1 SV=2	FSDGLESNSSTQFEVK	HexNAc(2)Hex(9)
sp|P0C0L4|CO4A_HUMAN Complement C4-A OS=Homo sapiens GN=C4A PE=1 SV=2	FSDGLESNSSTQFEVKK	HexNAc(2)Hex(9)
sp|P0C0L4|CO4A_HUMAN Complement C4-A OS=Homo sapiens GN=C4A PE=1 SV=2	GLNVTLSSTGR	HexNAc(4)Hex(5)NeuAc(2)
sp|P0C0L5|CO4B_HUMAN Complement C4-B OS=Homo sapiens GN=C4B PE=1 SV=2	FSDGLESNSSTQFEVK	HexNAc(2)Hex(8)
sp|P0C0L5|CO4B_HUMAN Complement C4-B OS=Homo sapiens GN=C4B PE=1 SV=2	FSDGLESNSSTQFEVK	HexNAc(2)Hex(9)
sp|P0C0L5|CO4B_HUMAN Complement C4-B OS=Homo sapiens GN=C4B PE=1 SV=2	FSDGLESNSSTQFEVK	HexNAc(2)Hex(10)
sp|P0C0L5|CO4B_HUMAN Complement C4-B OS=Homo sapiens GN=C4B PE=1 SV=2	FSDGLESNSSTQFEVK	HexNAc(5)Hex(6)Fuc(2)NeuAc(2)
sp|P0C0L5|CO4B_HUMAN Complement C4-B OS=Homo sapiens GN=C4B PE=1 SV=2	FSDGLESNSSTQFEVKK	HexNAc(2)Hex(8)
sp|P0C0L5|CO4B_HUMAN Complement C4-B OS=Homo sapiens GN=C4B PE=1 SV=2	FSDGLESNSSTQFEVKK	HexNAc(2)Hex(9)
sp|P0C0L5|CO4B_HUMAN Complement C4-B OS=Homo sapiens GN=C4B PE=1 SV=2	FSDGLESNSSTQFEVKK	HexNAc(2)Hex(10)
sp|P0C0L5|CO4B_HUMAN Complement C4-B OS=Homo sapiens GN=C4B PE=1 SV=2	GLNVTLSSTGR	HexNAc(4)Hex(5)Fuc(1)NeuAc(1)
sp|P0C0L5|CO4B_HUMAN Complement C4-B OS=Homo sapiens GN=C4B PE=1 SV=2	GLNVTLSSTGR	HexNAc(4)Hex(5)Fuc(1)NeuAc(2)
sp|P0C0L5|CO4B_HUMAN Complement C4-B OS=Homo sapiens GN=C4B PE=1 SV=2	GLNVTLSSTGR	HexNAc(4)Hex(5)NeuAc(2)
sp|P00450|CERU_HUMAN Ceruloplasmin OS=Homo sapiens GN=CP PE=1 SV=1	AGLQAFFQVQECNK	HexNAc(1)
sp|P00450|CERU_HUMAN Ceruloplasmin OS=Homo sapiens GN=CP PE=1 SV=1	AGLQAFFQVQECNK	HexNAc(4)Hex(5)Fuc(1)NeuAc(2)
sp|P00450|CERU_HUMAN Ceruloplasmin OS=Homo sapiens GN=CP PE=1 SV=1	AGLQAFFQVQECNK	HexNAc(4)Hex(5)NeuAc(2)
sp|P00450|CERU_HUMAN Ceruloplasmin OS=Homo sapiens GN=CP PE=1 SV=1	EHEGAIYPDNTTDFQR	HexNAc(2)Hex(11)
sp|P00450|CERU_HUMAN Ceruloplasmin OS=Homo sapiens GN=CP PE=1 SV=1	EHEGAIYPDNTTDFQR	HexNAc(2)Hex(12)
sp|P00450|CERU_HUMAN Ceruloplasmin OS=Homo sapiens GN=CP PE=1 SV=1	EHEGAIYPDNTTDFQR	HexNAc(3)Hex(4)Fuc(1)NeuAc(1)
sp|P00450|CERU_HUMAN Ceruloplasmin OS=Homo sapiens GN=CP PE=1 SV=1	EHEGAIYPDNTTDFQR	HexNAc(4)Hex(5)Fuc(1)NeuAc(1)
sp|P00450|CERU_HUMAN Ceruloplasmin OS=Homo sapiens GN=CP PE=1 SV=1	EHEGAIYPDNTTDFQR	HexNAc(4)Hex(5)Fuc(1)NeuAc(2)
sp|P00450|CERU_HUMAN Ceruloplasmin OS=Homo sapiens GN=CP PE=1 SV=1	EHEGAIYPDNTTDFQR	HexNAc(4)Hex(5)Fuc(2)NeuAc(1)
sp|P00450|CERU_HUMAN Ceruloplasmin OS=Homo sapiens GN=CP PE=1 SV=1	EHEGAIYPDNTTDFQR	HexNAc(4)Hex(5)NeuAc(1)
sp|P00450|CERU_HUMAN Ceruloplasmin OS=Homo sapiens GN=CP PE=1 SV=1	EHEGAIYPDNTTDFQR	HexNAc(4)Hex(5)NeuAc(2)
sp|P00450|CERU_HUMAN Ceruloplasmin OS=Homo sapiens GN=CP PE=1 SV=1	EHEGAIYPDNTTDFQR	HexNAc(5)Hex(5)NeuAc(2)
sp|P00450|CERU_HUMAN Ceruloplasmin OS=Homo sapiens GN=CP PE=1 SV=1	EHEGAIYPDNTTDFQR	HexNAc(5)Hex(6)Fuc(1)NeuAc(2)
sp|P00450|CERU_HUMAN Ceruloplasmin OS=Homo sapiens GN=CP PE=1 SV=1	EHEGAIYPDNTTDFQR	HexNAc(5)Hex(6)Fuc(1)NeuAc(3)
sp|P00450|CERU_HUMAN Ceruloplasmin OS=Homo sapiens GN=CP PE=1 SV=1	EHEGAIYPDNTTDFQR	HexNAc(5)Hex(6)Fuc(2)NeuAc(2)
sp|P00450|CERU_HUMAN Ceruloplasmin OS=Homo sapiens GN=CP PE=1 SV=1	EHEGAIYPDNTTDFQR	HexNAc(5)Hex(6)Fuc(2)NeuAc(3)
sp|P00450|CERU_HUMAN Ceruloplasmin OS=Homo sapiens GN=CP PE=1 SV=1	EHEGAIYPDNTTDFQR	HexNAc(5)Hex(6)NeuAc(3)
sp|P00450|CERU_HUMAN Ceruloplasmin OS=Homo sapiens GN=CP PE=1 SV=1	EHEGAIYPDNTTDFQR	HexNAc(6)Hex(7)
sp|P00450|CERU_HUMAN Ceruloplasmin OS=Homo sapiens GN=CP PE=1 SV=1	EHEGAIYPDNTTDFQR	HexNAc(6)Hex(7)Fuc(1)NeuAc(4)
sp|P00450|CERU_HUMAN Ceruloplasmin OS=Homo sapiens GN=CP PE=1 SV=1	EHEGAIYPDNTTDFQR	HexNAc(6)Hex(7)Fuc(2)NeuAc(4)
sp|P00450|CERU_HUMAN Ceruloplasmin OS=Homo sapiens GN=CP PE=1 SV=1	EHEGAIYPDNTTDFQR	HexNAc(6)Hex(7)NeuAc(4)
sp|P00450|CERU_HUMAN Ceruloplasmin OS=Homo sapiens GN=CP PE=1 SV=1	ELHHLQEQNVSNAFLDK	HexNAc(3)Hex(4)NeuAc(1)
sp|P00450|CERU_HUMAN Ceruloplasmin OS=Homo sapiens GN=CP PE=1 SV=1	ELHHLQEQNVSNAFLDK	HexNAc(4)Hex(5)Fuc(1)NeuAc(2)
sp|P00450|CERU_HUMAN Ceruloplasmin OS=Homo sapiens GN=CP PE=1 SV=1	ELHHLQEQNVSNAFLDK	HexNAc(4)Hex(5)NeuAc(1)
sp|P00450|CERU_HUMAN Ceruloplasmin OS=Homo sapiens GN=CP PE=1 SV=1	ELHHLQEQNVSNAFLDK	HexNAc(4)Hex(5)NeuAc(2)
sp|P00450|CERU_HUMAN Ceruloplasmin OS=Homo sapiens GN=CP PE=1 SV=1	ELHHLQEQNVSNAFLDK	HexNAc(5)Hex(6)Fuc(1)NeuAc(2)
sp|P00450|CERU_HUMAN Ceruloplasmin OS=Homo sapiens GN=CP PE=1 SV=1	ELHHLQEQNVSNAFLDK	HexNAc(5)Hex(6)Fuc(1)NeuAc(3)
sp|P00450|CERU_HUMAN Ceruloplasmin OS=Homo sapiens GN=CP PE=1 SV=1	ELHHLQEQNVSNAFLDK	HexNAc(5)Hex(6)Fuc(2)NeuAc(3)
sp|P00450|CERU_HUMAN Ceruloplasmin OS=Homo sapiens GN=CP PE=1 SV=1	ELHHLQEQNVSNAFLDK	HexNAc(5)Hex(6)NeuAc(3)
sp|P00450|CERU_HUMAN Ceruloplasmin OS=Homo sapiens GN=CP PE=1 SV=1	ELHHLQEQNVSNAFLDK	HexNAc(7)Hex(8)NeuAc(1)
sp|P00450|CERU_HUMAN Ceruloplasmin OS=Homo sapiens GN=CP PE=1 SV=1	ELHHLQEQNVSNAFLDKGEFYIGSK	HexNAc(4)Hex(5)Fuc(1)NeuAc(1)
sp|P00450|CERU_HUMAN Ceruloplasmin OS=Homo sapiens GN=CP PE=1 SV=1	ELHHLQEQNVSNAFLDKGEFYIGSK	HexNAc(4)Hex(5)Fuc(1)NeuAc(2)
sp|P00450|CERU_HUMAN Ceruloplasmin OS=Homo sapiens GN=CP PE=1 SV=1	ELHHLQEQNVSNAFLDKGEFYIGSK	HexNAc(4)Hex(5)NeuAc(2)
sp|P00450|CERU_HUMAN Ceruloplasmin OS=Homo sapiens GN=CP PE=1 SV=1	ELHHLQEQNVSNAFLDKGEFYIGSK	HexNAc(5)Hex(6)Fuc(1)NeuAc(3)
sp|P00450|CERU_HUMAN Ceruloplasmin OS=Homo sapiens GN=CP PE=1 SV=1	ELHHLQEQNVSNAFLDKGEFYIGSK	HexNAc(6)Hex(7)
sp|P00450|CERU_HUMAN Ceruloplasmin OS=Homo sapiens GN=CP PE=1 SV=1	ENLTAPGSDSAVFFEQGTTR	HexNAc(1)
sp|P00450|CERU_HUMAN Ceruloplasmin OS=Homo sapiens GN=CP PE=1 SV=1	ENLTAPGSDSAVFFEQGTTR	HexNAc(4)Hex(5)Fuc(1)NeuAc(2)
sp|P00450|CERU_HUMAN Ceruloplasmin OS=Homo sapiens GN=CP PE=1 SV=1	ENLTAPGSDSAVFFEQGTTR	HexNAc(4)Hex(5)NeuAc(1)
sp|P00450|CERU_HUMAN Ceruloplasmin OS=Homo sapiens GN=CP PE=1 SV=1	ENLTAPGSDSAVFFEQGTTR	HexNAc(4)Hex(5)NeuAc(2)
sp|P00734|THRB_HUMAN Prothrombin OS=Homo sapiens GN=F2 PE=1 SV=2	GHVNITR	HexNAc(3)Hex(4)NeuAc(1)
sp|P00734|THRB_HUMAN Prothrombin OS=Homo sapiens GN=F2 PE=1 SV=2	GHVNITR	HexNAc(4)Hex(5)Fuc(1)NeuAc(2)
sp|P00734|THRB_HUMAN Prothrombin OS=Homo sapiens GN=F2 PE=1 SV=2	GHVNITR	HexNAc(4)Hex(5)NeuAc(1)
sp|P00734|THRB_HUMAN Prothrombin OS=Homo sapiens GN=F2 PE=1 SV=2	GHVNITR	HexNAc(4)Hex(5)NeuAc(2)
sp|P00734|THRB_HUMAN Prothrombin OS=Homo sapiens GN=F2 PE=1 SV=2	NFTENDLLVR	HexNAc(4)Hex(5)NeuAc(2)
sp|P00734|THRB_HUMAN Prothrombin OS=Homo sapiens GN=F2 PE=1 SV=2	SRYPHKPEINSTTHPGADLQENFCR	HexNAc(4)Hex(5)Fuc(2)NeuAc(1)
sp|P00734|THRB_HUMAN Prothrombin OS=Homo sapiens GN=F2 PE=1 SV=2	SRYPHKPEINSTTHPGADLQENFCR	HexNAc(4)Hex(5)NeuAc(2)
sp|P00734|THRB_HUMAN Prothrombin OS=Homo sapiens GN=F2 PE=1 SV=2	WVLTAAHCLLYPPWDKNFTENDLLVR	HexNAc(4)Hex(5)NeuAc(2)
sp|P00734|THRB_HUMAN Prothrombin OS=Homo sapiens GN=F2 PE=1 SV=2	YPHKPEINSTTHPGADLQENFCR	HexNAc(4)Hex(5)NeuAc(2)
sp|P00736|C1R_HUMAN Complement C1r subcomponent OS=Homo sapiens GN=C1R PE=1 SV=2	CNYSIR	HexNAc(4)Hex(5)NeuAc(1)
sp|P00736|C1R_HUMAN Complement C1r subcomponent OS=Homo sapiens GN=C1R PE=1 SV=2	CNYSIR	HexNAc(5)Hex(6)NeuAc(3)
sp|P00738|HPT_HUMAN Haptoglobin OS=Homo sapiens GN=HP PE=1 SV=1	MVSHHNLTTGATLINEQWLLTTAK	HexNAc(4)Hex(5)NeuAc(1)
sp|P00738|HPT_HUMAN Haptoglobin OS=Homo sapiens GN=HP PE=1 SV=1	MVSHHNLTTGATLINEQWLLTTAK	HexNAc(4)Hex(5)NeuAc(2)
sp|P00738|HPT_HUMAN Haptoglobin OS=Homo sapiens GN=HP PE=1 SV=1	MVSHHNLTTGATLINEQWLLTTAK	HexNAc(7)Hex(8)NeuAc(1)
sp|P00738|HPT_HUMAN Haptoglobin OS=Homo sapiens GN=HP PE=1 SV=1	NLFLNHSENATAK	HexNAc(4)Hex(5)Fuc(2)NeuAc(1)
sp|P00738|HPT_HUMAN Haptoglobin OS=Homo sapiens GN=HP PE=1 SV=1	NLFLNHSENATAK	HexNAc(4)Hex(5)NeuAc(2)
sp|P00738|HPT_HUMAN Haptoglobin OS=Homo sapiens GN=HP PE=1 SV=1	VVLHPNYSQVDIGLIK	HexNAc(2)Hex(11)
sp|P00738|HPT_HUMAN Haptoglobin OS=Homo sapiens GN=HP PE=1 SV=1	VVLHPNYSQVDIGLIK	HexNAc(3)Hex(4)NeuAc(1)
sp|P00738|HPT_HUMAN Haptoglobin OS=Homo sapiens GN=HP PE=1 SV=1	VVLHPNYSQVDIGLIK	HexNAc(4)Hex(5)Fuc(1)NeuAc(2)
sp|P00738|HPT_HUMAN Haptoglobin OS=Homo sapiens GN=HP PE=1 SV=1	VVLHPNYSQVDIGLIK	HexNAc(4)Hex(5)Fuc(2)NeuAc(1)
sp|P00738|HPT_HUMAN Haptoglobin OS=Homo sapiens GN=HP PE=1 SV=1	VVLHPNYSQVDIGLIK	HexNAc(4)Hex(5)NeuAc(1)
sp|P00738|HPT_HUMAN Haptoglobin OS=Homo sapiens GN=HP PE=1 SV=1	VVLHPNYSQVDIGLIK	HexNAc(4)Hex(5)NeuAc(2)
sp|P00738|HPT_HUMAN Haptoglobin OS=Homo sapiens GN=HP PE=1 SV=1	VVLHPNYSQVDIGLIK	HexNAc(5)Hex(5)NeuAc(2)
sp|P00738|HPT_HUMAN Haptoglobin OS=Homo sapiens GN=HP PE=1 SV=1	VVLHPNYSQVDIGLIK	HexNAc(5)Hex(6)Fuc(1)NeuAc(1)
sp|P00738|HPT_HUMAN Haptoglobin OS=Homo sapiens GN=HP PE=1 SV=1	VVLHPNYSQVDIGLIK	HexNAc(5)Hex(6)Fuc(1)NeuAc(2)
sp|P00738|HPT_HUMAN Haptoglobin OS=Homo sapiens GN=HP PE=1 SV=1	VVLHPNYSQVDIGLIK	HexNAc(5)Hex(6)Fuc(1)NeuAc(3)
sp|P00738|HPT_HUMAN Haptoglobin OS=Homo sapiens GN=HP PE=1 SV=1	VVLHPNYSQVDIGLIK	HexNAc(5)Hex(6)Fuc(4)NeuAc(1)
sp|P00738|HPT_HUMAN Haptoglobin OS=Homo sapiens GN=HP PE=1 SV=1	VVLHPNYSQVDIGLIK	HexNAc(5)Hex(6)NeuAc(1)
sp|P00738|HPT_HUMAN Haptoglobin OS=Homo sapiens GN=HP PE=1 SV=1	VVLHPNYSQVDIGLIK	HexNAc(5)Hex(6)NeuAc(2)
sp|P00738|HPT_HUMAN Haptoglobin OS=Homo sapiens GN=HP PE=1 SV=1	VVLHPNYSQVDIGLIK	HexNAc(5)Hex(6)NeuAc(3)
sp|P00738|HPT_HUMAN Haptoglobin OS=Homo sapiens GN=HP PE=1 SV=1	VVLHPNYSQVDIGLIK	HexNAc(5)Hex(8)Fuc(1)
sp|P00738|HPT_HUMAN Haptoglobin OS=Homo sapiens GN=HP PE=1 SV=1	VVLHPNYSQVDIGLIK	HexNAc(5)Hex(9)Fuc(1)
sp|P00738|HPT_HUMAN Haptoglobin OS=Homo sapiens GN=HP PE=1 SV=1	VVLHPNYSQVDIGLIK	HexNAc(6)Hex(7)Fuc(1)NeuAc(2)
sp|P00738|HPT_HUMAN Haptoglobin OS=Homo sapiens GN=HP PE=1 SV=1	VVLHPNYSQVDIGLIK	HexNAc(6)Hex(7)NeuAc(1)
sp|P00738|HPT_HUMAN Haptoglobin OS=Homo sapiens GN=HP PE=1 SV=1	VVLHPNYSQVDIGLIK	HexNAc(6)Hex(7)NeuAc(2)
sp|P00738|HPT_HUMAN Haptoglobin OS=Homo sapiens GN=HP PE=1 SV=1	VVLHPNYSQVDIGLIK	HexNAc(6)Hex(7)NeuAc(3)
sp|P00738|HPT_HUMAN Haptoglobin OS=Homo sapiens GN=HP PE=1 SV=1	VVLHPNYSQVDIGLIK	HexNAc(8)Hex(5)Fuc(1)
sp|P00738|HPT_HUMAN Haptoglobin OS=Homo sapiens GN=HP PE=1 SV=1	VVLHPNYSQVDIGLIK	HexNAc(9)Hex(4)
sp|P00747|PLMN_HUMAN Plasminogen OS=Homo sapiens GN=PLG PE=1 SV=2	GNVAVTVSGHTCQHWSAQTPHTHNR	HexNAc(4)Hex(5)NeuAc(2)
sp|P00748|FA12_HUMAN Coagulation factor XII OS=Homo sapiens GN=F12 PE=1 SV=3	NHSCEPCQTLAVR	HexNAc(4)Hex(5)Fuc(2)NeuAc(1)
sp|P00748|FA12_HUMAN Coagulation factor XII OS=Homo sapiens GN=F12 PE=1 SV=3	NHSCEPCQTLAVR	HexNAc(4)Hex(5)NeuAc(2)
sp|P00748|FA12_HUMAN Coagulation factor XII OS=Homo sapiens GN=F12 PE=1 SV=3	NVTAEQAR	HexNAc(3)Hex(4)NeuAc(1)
sp|P00748|FA12_HUMAN Coagulation factor XII OS=Homo sapiens GN=F12 PE=1 SV=3	NVTAEQAR	HexNAc(4)Hex(5)Fuc(1)NeuAc(2)
sp|P00748|FA12_HUMAN Coagulation factor XII OS=Homo sapiens GN=F12 PE=1 SV=3	NVTAEQAR	HexNAc(4)Hex(5)NeuAc(2)
sp|P00748|FA12_HUMAN Coagulation factor XII OS=Homo sapiens GN=F12 PE=1 SV=3	RNHSCEPCQTLAVR	HexNAc(3)Hex(4)NeuAc(1)
sp|P00748|FA12_HUMAN Coagulation factor XII OS=Homo sapiens GN=F12 PE=1 SV=3	RNHSCEPCQTLAVR	HexNAc(4)Hex(5)Fuc(1)NeuAc(2)
sp|P00748|FA12_HUMAN Coagulation factor XII OS=Homo sapiens GN=F12 PE=1 SV=3	RNHSCEPCQTLAVR	HexNAc(4)Hex(5)NeuAc(2)
sp|P00751|CFAB_HUMAN Complement factor B OS=Homo sapiens GN=CFB PE=1 SV=2	ALQAVYSMMSWPDDVPPEGWNR	HexNAc(4)Hex(7)NeuAc(1)
sp|P00751|CFAB_HUMAN Complement factor B OS=Homo sapiens GN=CFB PE=1 SV=2	KIVLDPSGSMNIYLVLDGSDSIGASNFTGAK	HexNAc(4)Hex(5)NeuAc(2)
sp|P01008|ANT3_HUMAN Antithrombin-III OS=Homo sapiens GN=SERPINC1 PE=1 SV=1	AAINKWVSNKTEGR	HexNAc(4)Hex(5)NeuAc(2)
sp|P01008|ANT3_HUMAN Antithrombin-III OS=Homo sapiens GN=SERPINC1 PE=1 SV=1	LGACNDTLQQLMEVFK	HexNAc(4)Hex(5)NeuAc(2)
sp|P01008|ANT3_HUMAN Antithrombin-III OS=Homo sapiens GN=SERPINC1 PE=1 SV=1	LGACNDTLQQLMEVFK	HexNAc(4)Hex(6)Fuc(1)NeuAc(1)
sp|P01008|ANT3_HUMAN Antithrombin-III OS=Homo sapiens GN=SERPINC1 PE=1 SV=1	LGACNDTLQQLMEVFK	HexNAc(5)Hex(4)NeuAc(2)
sp|P01008|ANT3_HUMAN Antithrombin-III OS=Homo sapiens GN=SERPINC1 PE=1 SV=1	LGACNDTLQQLMEVFK	HexNAc(5)Hex(5)Fuc(1)NeuAc(1)
sp|P01008|ANT3_HUMAN Antithrombin-III OS=Homo sapiens GN=SERPINC1 PE=1 SV=1	WVSNK	HexNAc(3)Hex(4)NeuAc(1)
sp|P01008|ANT3_HUMAN Antithrombin-III OS=Homo sapiens GN=SERPINC1 PE=1 SV=1	WVSNK	HexNAc(4)Hex(5)Fuc(1)NeuAc(2)
sp|P01008|ANT3_HUMAN Antithrombin-III OS=Homo sapiens GN=SERPINC1 PE=1 SV=1	WVSNK	HexNAc(4)Hex(5)NeuAc(2)
sp|P01009|A1AT_HUMAN Alpha-1-antitrypsin OS=Homo sapiens GN=SERPINA1 PE=1 SV=3	YLGNATAIFFLPDEGK	HexNAc(4)Hex(5)NeuAc(1)
sp|P01009|A1AT_HUMAN Alpha-1-antitrypsin OS=Homo sapiens GN=SERPINA1 PE=1 SV=3	YLGNATAIFFLPDEGK	HexNAc(4)Hex(5)NeuAc(2)
sp|P01009|A1AT_HUMAN Alpha-1-antitrypsin OS=Homo sapiens GN=SERPINA1 PE=1 SV=3	YLGNATAIFFLPDEGKLQHLENELTHDIITK	HexNAc(4)Hex(5)Fuc(2)NeuAc(1)
sp|P01009|A1AT_HUMAN Alpha-1-antitrypsin OS=Homo sapiens GN=SERPINA1 PE=1 SV=3	YLGNATAIFFLPDEGKLQHLENELTHDIITK	HexNAc(4)Hex(5)NeuAc(2)
sp|P01011|AACT_HUMAN Alpha-1-antichymotrypsin OS=Homo sapiens GN=SERPINA3 PE=1 SV=2	FNLTETSEAEIHQSFQHLLR	HexNAc(6)Hex(7)Fuc(1)NeuAc(3)
sp|P01011|AACT_HUMAN Alpha-1-antichymotrypsin OS=Homo sapiens GN=SERPINA3 PE=1 SV=2	FNLTETSEAEIHQSFQHLLR	HexNAc(6)Hex(7)Fuc(2)NeuAc(2)
sp|P01011|AACT_HUMAN Alpha-1-antichymotrypsin OS=Homo sapiens GN=SERPINA3 PE=1 SV=2	KLINDYVKNGTR	HexNAc(4)Hex(5)NeuAc(2)
sp|P01011|AACT_HUMAN Alpha-1-antichymotrypsin OS=Homo sapiens GN=SERPINA3 PE=1 SV=2	TLNQSSDELQLSMGNAMFVK	HexNAc(4)Hex(5)Fuc(2)NeuAc(1)
sp|P01011|AACT_HUMAN Alpha-1-antichymotrypsin OS=Homo sapiens GN=SERPINA3 PE=1 SV=2	TLNQSSDELQLSMGNAMFVK	HexNAc(4)Hex(5)NeuAc(2)
sp|P01019|ANGT_HUMAN Angiotensinogen OS=Homo sapiens GN=AGT PE=1 SV=1	LQAILGVPWKDKNCTSR	HexNAc(4)Hex(5)Fuc(2)NeuAc(1)
sp|P01019|ANGT_HUMAN Angiotensinogen OS=Homo sapiens GN=AGT PE=1 SV=1	LQAILGVPWKDKNCTSR	HexNAc(4)Hex(5)NeuAc(2)
sp|P01019|ANGT_HUMAN Angiotensinogen OS=Homo sapiens GN=AGT PE=1 SV=1	LQAILGVPWKDKNCTSR	HexNAc(4)Hex(6)Fuc(1)NeuAc(1)
sp|P01019|ANGT_HUMAN Angiotensinogen OS=Homo sapiens GN=AGT PE=1 SV=1	VYIHPFHLVIHNESTCEQLAK	HexNAc(2)Hex(12)
sp|P01019|ANGT_HUMAN Angiotensinogen OS=Homo sapiens GN=AGT PE=1 SV=1	VYIHPFHLVIHNESTCEQLAK	HexNAc(3)Hex(4)
sp|P01019|ANGT_HUMAN Angiotensinogen OS=Homo sapiens GN=AGT PE=1 SV=1	VYIHPFHLVIHNESTCEQLAK	HexNAc(3)Hex(4)NeuAc(1)
sp|P01019|ANGT_HUMAN Angiotensinogen OS=Homo sapiens GN=AGT PE=1 SV=1	VYIHPFHLVIHNESTCEQLAK	HexNAc(4)Hex(5)
sp|P01019|ANGT_HUMAN Angiotensinogen OS=Homo sapiens GN=AGT PE=1 SV=1	VYIHPFHLVIHNESTCEQLAK	HexNAc(4)Hex(5)Fuc(1)NeuAc(1)
sp|P01019|ANGT_HUMAN Angiotensinogen OS=Homo sapiens GN=AGT PE=1 SV=1	VYIHPFHLVIHNESTCEQLAK	HexNAc(4)Hex(5)Fuc(1)NeuAc(2)
sp|P01019|ANGT_HUMAN Angiotensinogen OS=Homo sapiens GN=AGT PE=1 SV=1	VYIHPFHLVIHNESTCEQLAK	HexNAc(4)Hex(5)Fuc(2)NeuAc(1)
sp|P01019|ANGT_HUMAN Angiotensinogen OS=Homo sapiens GN=AGT PE=1 SV=1	VYIHPFHLVIHNESTCEQLAK	HexNAc(4)Hex(5)NeuAc(1)
sp|P01019|ANGT_HUMAN Angiotensinogen OS=Homo sapiens GN=AGT PE=1 SV=1	VYIHPFHLVIHNESTCEQLAK	HexNAc(4)Hex(5)NeuAc(2)
sp|P01019|ANGT_HUMAN Angiotensinogen OS=Homo sapiens GN=AGT PE=1 SV=1	VYIHPFHLVIHNESTCEQLAK	HexNAc(4)Hex(6)Fuc(1)
sp|P01019|ANGT_HUMAN Angiotensinogen OS=Homo sapiens GN=AGT PE=1 SV=1	VYIHPFHLVIHNESTCEQLAK	HexNAc(4)Hex(6)Fuc(1)NeuAc(1)
sp|P01019|ANGT_HUMAN Angiotensinogen OS=Homo sapiens GN=AGT PE=1 SV=1	VYIHPFHLVIHNESTCEQLAK	HexNAc(5)Hex(6)Fuc(1)NeuAc(1)
sp|P01019|ANGT_HUMAN Angiotensinogen OS=Homo sapiens GN=AGT PE=1 SV=1	VYIHPFHLVIHNESTCEQLAK	HexNAc(5)Hex(6)Fuc(1)NeuAc(2)
sp|P01019|ANGT_HUMAN Angiotensinogen OS=Homo sapiens GN=AGT PE=1 SV=1	VYIHPFHLVIHNESTCEQLAK	HexNAc(5)Hex(6)NeuAc(1)
sp|P01019|ANGT_HUMAN Angiotensinogen OS=Homo sapiens GN=AGT PE=1 SV=1	VYIHPFHLVIHNESTCEQLAK	HexNAc(5)Hex(6)NeuAc(2)
sp|P01019|ANGT_HUMAN Angiotensinogen OS=Homo sapiens GN=AGT PE=1 SV=1	VYIHPFHLVIHNESTCEQLAK	HexNAc(5)Hex(6)NeuAc(3)
sp|P01019|ANGT_HUMAN Angiotensinogen OS=Homo sapiens GN=AGT PE=1 SV=1	VYIHPFHLVIHNESTCEQLAK	HexNAc(6)Hex(7)
sp|P01019|ANGT_HUMAN Angiotensinogen OS=Homo sapiens GN=AGT PE=1 SV=1	VYIHPFHLVIHNESTCEQLAK	HexNAc(6)Hex(7)Fuc(2)NeuAc(1)
sp|P01019|ANGT_HUMAN Angiotensinogen OS=Homo sapiens GN=AGT PE=1 SV=1	VYIHPFHLVIHNESTCEQLAK	HexNAc(6)Hex(7)NeuAc(1)
sp|P01019|ANGT_HUMAN Angiotensinogen OS=Homo sapiens GN=AGT PE=1 SV=1	VYIHPFHLVIHNESTCEQLAK	HexNAc(6)Hex(7)NeuAc(2)
sp|P01019|ANGT_HUMAN Angiotensinogen OS=Homo sapiens GN=AGT PE=1 SV=1	VYIHPFHLVIHNESTCEQLAK	HexNAc(6)Hex(7)NeuAc(3)
sp|P01023|A2MG_HUMAN Alpha-2-macroglobulin OS=Homo sapiens GN=A2M PE=1 SV=3	VSNQTLSLFFTVLQDVPVR	HexNAc(4)Hex(5)Fuc(1)NeuAc(1)
sp|P01023|A2MG_HUMAN Alpha-2-macroglobulin OS=Homo sapiens GN=A2M PE=1 SV=3	VSNQTLSLFFTVLQDVPVR	HexNAc(5)Hex(5)Fuc(1)
sp|P01024|CO3_HUMAN Complement C3 OS=Homo sapiens GN=C3 PE=1 SV=2	KLVLSSEKTVLTPATNHMGNVTFTIPANR	HexNAc(2)Hex(6)
sp|P01024|CO3_HUMAN Complement C3 OS=Homo sapiens GN=C3 PE=1 SV=2	LVLSSEKTVLTPATNHMGNVTFTIPANR	HexNAc(2)Hex(5)
sp|P01024|CO3_HUMAN Complement C3 OS=Homo sapiens GN=C3 PE=1 SV=2	LVLSSEKTVLTPATNHMGNVTFTIPANR	HexNAc(2)Hex(6)
sp|P01024|CO3_HUMAN Complement C3 OS=Homo sapiens GN=C3 PE=1 SV=2	LVLSSEKTVLTPATNHMGNVTFTIPANR	HexNAc(2)Hex(7)
sp|P01024|CO3_HUMAN Complement C3 OS=Homo sapiens GN=C3 PE=1 SV=2	LVLSSEKTVLTPATNHMGNVTFTIPANREFK	HexNAc(2)Hex(5)
sp|P01024|CO3_HUMAN Complement C3 OS=Homo sapiens GN=C3 PE=1 SV=2	LVLSSEKTVLTPATNHMGNVTFTIPANREFK	HexNAc(2)Hex(6)
sp|P01024|CO3_HUMAN Complement C3 OS=Homo sapiens GN=C3 PE=1 SV=2	LVLSSEKTVLTPATNHMGNVTFTIPANREFK	HexNAc(2)Hex(7)
sp|P01024|CO3_HUMAN Complement C3 OS=Homo sapiens GN=C3 PE=1 SV=2	PNLSYIIGK	HexNAc(6)Hex(7)Fuc(2)NeuAc(1)
sp|P01024|CO3_HUMAN Complement C3 OS=Homo sapiens GN=C3 PE=1 SV=2	TVLTPATNHMGNVTFTIPANR	HexNAc(1)
sp|P01024|CO3_HUMAN Complement C3 OS=Homo sapiens GN=C3 PE=1 SV=2	TVLTPATNHMGNVTFTIPANR	HexNAc(2)Hex(3)
sp|P01024|CO3_HUMAN Complement C3 OS=Homo sapiens GN=C3 PE=1 SV=2	TVLTPATNHMGNVTFTIPANR	HexNAc(2)Hex(4)
sp|P01024|CO3_HUMAN Complement C3 OS=Homo sapiens GN=C3 PE=1 SV=2	TVLTPATNHMGNVTFTIPANR	HexNAc(2)Hex(5)
sp|P01024|CO3_HUMAN Complement C3 OS=Homo sapiens GN=C3 PE=1 SV=2	TVLTPATNHMGNVTFTIPANR	HexNAc(2)Hex(6)
sp|P01024|CO3_HUMAN Complement C3 OS=Homo sapiens GN=C3 PE=1 SV=2	TVLTPATNHMGNVTFTIPANR	HexNAc(2)Hex(7)
sp|P01024|CO3_HUMAN Complement C3 OS=Homo sapiens GN=C3 PE=1 SV=2	TVLTPATNHMGNVTFTIPANR	HexNAc(2)Hex(8)
sp|P01024|CO3_HUMAN Complement C3 OS=Homo sapiens GN=C3 PE=1 SV=2	TVLTPATNHMGNVTFTIPANR	HexNAc(3)Hex(5)
sp|P01024|CO3_HUMAN Complement C3 OS=Homo sapiens GN=C3 PE=1 SV=2	TVLTPATNHMGNVTFTIPANR	HexNAc(3)Hex(5)NeuAc(1)
sp|P01024|CO3_HUMAN Complement C3 OS=Homo sapiens GN=C3 PE=1 SV=2	TVLTPATNHMGNVTFTIPANR	HexNAc(3)Hex(6)
sp|P01024|CO3_HUMAN Complement C3 OS=Homo sapiens GN=C3 PE=1 SV=2	TVLTPATNHMGNVTFTIPANR	HexNAc(3)Hex(6)NeuAc(1)
sp|P01024|CO3_HUMAN Complement C3 OS=Homo sapiens GN=C3 PE=1 SV=2	TVLTPATNHMGNVTFTIPANR	HexNAc(4)Hex(5)Fuc(1)
sp|P01024|CO3_HUMAN Complement C3 OS=Homo sapiens GN=C3 PE=1 SV=2	TVLTPATNHMGNVTFTIPANR	HexNAc(4)Hex(7)
sp|P01024|CO3_HUMAN Complement C3 OS=Homo sapiens GN=C3 PE=1 SV=2	TVLTPATNHMGNVTFTIPANREFK	HexNAc(2)Hex(5)
sp|P01024|CO3_HUMAN Complement C3 OS=Homo sapiens GN=C3 PE=1 SV=2	TVLTPATNHMGNVTFTIPANREFK	HexNAc(2)Hex(6)
sp|P01024|CO3_HUMAN Complement C3 OS=Homo sapiens GN=C3 PE=1 SV=2	TVLTPATNHMGNVTFTIPANREFK	HexNAc(2)Hex(7)
sp|P01024|CO3_HUMAN Complement C3 OS=Homo sapiens GN=C3 PE=1 SV=2	TVLTPATNHMGNVTFTIPANREFK	HexNAc(2)Hex(8)
sp|P01024|CO3_HUMAN Complement C3 OS=Homo sapiens GN=C3 PE=1 SV=2	TVLTPATNHMGNVTFTIPANREFK	HexNAc(3)Hex(6)NeuAc(1)
sp|P01024|CO3_HUMAN Complement C3 OS=Homo sapiens GN=C3 PE=1 SV=2	TVLTPATNHMGNVTFTIPANREFKSEK	HexNAc(2)Hex(5)
sp|P01024|CO3_HUMAN Complement C3 OS=Homo sapiens GN=C3 PE=1 SV=2	TVLTPATNHMGNVTFTIPANREFKSEK	HexNAc(2)Hex(6)
sp|P01024|CO3_HUMAN Complement C3 OS=Homo sapiens GN=C3 PE=1 SV=2	TVLTPATNHMGNVTFTIPANREFKSEK	HexNAc(2)Hex(7)
sp|P01031|CO5_HUMAN Complement C5 OS=Homo sapiens GN=C5 PE=1 SV=4	ANISHK	HexNAc(5)Hex(6)Fuc(1)NeuAc(3)
sp|P01031|CO5_HUMAN Complement C5 OS=Homo sapiens GN=C5 PE=1 SV=4	ANISHK	HexNAc(5)Hex(6)NeuAc(3)
sp|P01031|CO5_HUMAN Complement C5 OS=Homo sapiens GN=C5 PE=1 SV=4	YNFSFR	HexNAc(4)Hex(5)NeuAc(2)
sp|P01042|KNG1_HUMAN Kininogen-1 OS=Homo sapiens GN=KNG1 PE=1 SV=2	HGIQYFNNNTQHSSLFMLNEVK	HexNAc(4)Hex(5)Fuc(2)NeuAc(1)
sp|P01042|KNG1_HUMAN Kininogen-1 OS=Homo sapiens GN=KNG1 PE=1 SV=2	HGIQYFNNNTQHSSLFMLNEVK	HexNAc(4)Hex(5)NeuAc(2)
sp|P01042|KNG1_HUMAN Kininogen-1 OS=Homo sapiens GN=KNG1 PE=1 SV=2	HGIQYFNNNTQHSSLFMLNEVK	HexNAc(5)Hex(6)Fuc(1)NeuAc(3)
sp|P01042|KNG1_HUMAN Kininogen-1 OS=Homo sapiens GN=KNG1 PE=1 SV=2	HGIQYFNNNTQHSSLFMLNEVK	HexNAc(5)Hex(6)NeuAc(3)
sp|P01042|KNG1_HUMAN Kininogen-1 OS=Homo sapiens GN=KNG1 PE=1 SV=2	HGIQYFNNNTQHSSLFMLNEVK	HexNAc(6)Hex(4)NeuAc(1)
sp|P01042|KNG1_HUMAN Kininogen-1 OS=Homo sapiens GN=KNG1 PE=1 SV=2	HGIQYFNNNTQHSSLFMLNEVK	HexNAc(6)Hex(5)Fuc(1)
sp|P01042|KNG1_HUMAN Kininogen-1 OS=Homo sapiens GN=KNG1 PE=1 SV=2	HGIQYFNNNTQHSSLFMLNEVK	HexNAc(6)Hex(7)NeuAc(3)
sp|P01042|KNG1_HUMAN Kininogen-1 OS=Homo sapiens GN=KNG1 PE=1 SV=2	HGIQYFNNNTQHSSLFMLNEVK	HexNAc(6)Hex(7)NeuAc(4)
sp|P01042|KNG1_HUMAN Kininogen-1 OS=Homo sapiens GN=KNG1 PE=1 SV=2	HGIQYFNNNTQHSSLFMLNEVKR	HexNAc(4)Hex(5)NeuAc(2)
sp|P01042|KNG1_HUMAN Kininogen-1 OS=Homo sapiens GN=KNG1 PE=1 SV=2	ITYSIVQTNCSK	HexNAc(4)Hex(5)Fuc(1)NeuAc(2)
sp|P01042|KNG1_HUMAN Kininogen-1 OS=Homo sapiens GN=KNG1 PE=1 SV=2	ITYSIVQTNCSK	HexNAc(4)Hex(5)Fuc(2)NeuAc(1)
sp|P01042|KNG1_HUMAN Kininogen-1 OS=Homo sapiens GN=KNG1 PE=1 SV=2	ITYSIVQTNCSK	HexNAc(4)Hex(5)NeuAc(1)
sp|P01042|KNG1_HUMAN Kininogen-1 OS=Homo sapiens GN=KNG1 PE=1 SV=2	ITYSIVQTNCSK	HexNAc(4)Hex(5)NeuAc(2)
sp|P01042|KNG1_HUMAN Kininogen-1 OS=Homo sapiens GN=KNG1 PE=1 SV=2	ITYSIVQTNCSK	HexNAc(5)Hex(6)Fuc(1)NeuAc(2)
sp|P01042|KNG1_HUMAN Kininogen-1 OS=Homo sapiens GN=KNG1 PE=1 SV=2	ITYSIVQTNCSK	HexNAc(5)Hex(6)Fuc(1)NeuAc(3)
sp|P01042|KNG1_HUMAN Kininogen-1 OS=Homo sapiens GN=KNG1 PE=1 SV=2	ITYSIVQTNCSK	HexNAc(5)Hex(6)Fuc(2)NeuAc(3)
sp|P01042|KNG1_HUMAN Kininogen-1 OS=Homo sapiens GN=KNG1 PE=1 SV=2	ITYSIVQTNCSK	HexNAc(5)Hex(6)NeuAc(2)
sp|P01042|KNG1_HUMAN Kininogen-1 OS=Homo sapiens GN=KNG1 PE=1 SV=2	ITYSIVQTNCSK	HexNAc(5)Hex(6)NeuAc(3)
sp|P01042|KNG1_HUMAN Kininogen-1 OS=Homo sapiens GN=KNG1 PE=1 SV=2	ITYSIVQTNCSK	HexNAc(7)Hex(8)NeuAc(1)
sp|P01042|KNG1_HUMAN Kininogen-1 OS=Homo sapiens GN=KNG1 PE=1 SV=2	KYNSQNQSNNQFVLYR	HexNAc(4)Hex(5)NeuAc(2)
sp|P01042|KNG1_HUMAN Kininogen-1 OS=Homo sapiens GN=KNG1 PE=1 SV=2	LNAENNATFYFK	HexNAc(4)Hex(5)NeuAc(2)
sp|P01042|KNG1_HUMAN Kininogen-1 OS=Homo sapiens GN=KNG1 PE=1 SV=2	YNSQNQSNNQFVLYR	HexNAc(4)Hex(5)Fuc(1)NeuAc(2)
sp|P01042|KNG1_HUMAN Kininogen-1 OS=Homo sapiens GN=KNG1 PE=1 SV=2	YNSQNQSNNQFVLYR	HexNAc(4)Hex(5)NeuAc(2)
sp|P01042|KNG1_HUMAN Kininogen-1 OS=Homo sapiens GN=KNG1 PE=1 SV=2	YNSQNQSNNQFVLYR	HexNAc(5)Hex(6)Fuc(1)NeuAc(3)
sp|P01042|KNG1_HUMAN Kininogen-1 OS=Homo sapiens GN=KNG1 PE=1 SV=2	YNSQNQSNNQFVLYR	HexNAc(5)Hex(6)NeuAc(3)
sp|P01591|IGJ_HUMAN Immunoglobulin J chain OS=Homo sapiens GN=JCHAIN PE=1 SV=4	ENISDPTSPLR	HexNAc(3)Hex(5)NeuAc(1)
sp|P01591|IGJ_HUMAN Immunoglobulin J chain OS=Homo sapiens GN=JCHAIN PE=1 SV=4	ENISDPTSPLR	HexNAc(4)Hex(5)Fuc(1)NeuAc(1)
sp|P01591|IGJ_HUMAN Immunoglobulin J chain OS=Homo sapiens GN=JCHAIN PE=1 SV=4	ENISDPTSPLR	HexNAc(4)Hex(5)Fuc(1)NeuAc(2)
sp|P01591|IGJ_HUMAN Immunoglobulin J chain OS=Homo sapiens GN=JCHAIN PE=1 SV=4	ENISDPTSPLR	HexNAc(4)Hex(5)NeuAc(1)
sp|P01591|IGJ_HUMAN Immunoglobulin J chain OS=Homo sapiens GN=JCHAIN PE=1 SV=4	ENISDPTSPLR	HexNAc(4)Hex(5)NeuAc(2)
sp|P01591|IGJ_HUMAN Immunoglobulin J chain OS=Homo sapiens GN=JCHAIN PE=1 SV=4	ENISDPTSPLR	HexNAc(5)Hex(4)
sp|P01591|IGJ_HUMAN Immunoglobulin J chain OS=Homo sapiens GN=JCHAIN PE=1 SV=4	ENISDPTSPLR	HexNAc(5)Hex(5)NeuAc(1)
sp|P01591|IGJ_HUMAN Immunoglobulin J chain OS=Homo sapiens GN=JCHAIN PE=1 SV=4	ENISDPTSPLR	HexNAc(5)Hex(5)NeuAc(2)
sp|P01591|IGJ_HUMAN Immunoglobulin J chain OS=Homo sapiens GN=JCHAIN PE=1 SV=4	IIVPLNNRENISDPTSPLR	HexNAc(3)Hex(4)Fuc(1)NeuAc(1)
sp|P01591|IGJ_HUMAN Immunoglobulin J chain OS=Homo sapiens GN=JCHAIN PE=1 SV=4	IIVPLNNRENISDPTSPLR	HexNAc(4)Hex(5)Fuc(1)NeuAc(1)
sp|P01591|IGJ_HUMAN Immunoglobulin J chain OS=Homo sapiens GN=JCHAIN PE=1 SV=4	IIVPLNNRENISDPTSPLR	HexNAc(4)Hex(5)Fuc(1)NeuAc(2)
sp|P01859|IGHG2_HUMAN Ig gamma-2 chain C region OS=Homo sapiens GN=IGHG2 PE=1 SV=2	EEQFNSTFR	HexNAc(3)Hex(3)Fuc(1)
sp|P01859|IGHG2_HUMAN Ig gamma-2 chain C region OS=Homo sapiens GN=IGHG2 PE=1 SV=2	EEQFNSTFR	HexNAc(4)Hex(3)
sp|P01859|IGHG2_HUMAN Ig gamma-2 chain C region OS=Homo sapiens GN=IGHG2 PE=1 SV=2	EEQFNSTFR	HexNAc(4)Hex(3)Fuc(1)
sp|P01859|IGHG2_HUMAN Ig gamma-2 chain C region OS=Homo sapiens GN=IGHG2 PE=1 SV=2	EEQFNSTFR	HexNAc(4)Hex(4)Fuc(1)
sp|P01859|IGHG2_HUMAN Ig gamma-2 chain C region OS=Homo sapiens GN=IGHG2 PE=1 SV=2	EEQFNSTFR	HexNAc(4)Hex(4)Fuc(1)NeuAc(1)
sp|P01859|IGHG2_HUMAN Ig gamma-2 chain C region OS=Homo sapiens GN=IGHG2 PE=1 SV=2	EEQFNSTFR	HexNAc(4)Hex(5)Fuc(1)
sp|P01859|IGHG2_HUMAN Ig gamma-2 chain C region OS=Homo sapiens GN=IGHG2 PE=1 SV=2	EEQFNSTFR	HexNAc(4)Hex(5)Fuc(1)NeuAc(1)
sp|P01859|IGHG2_HUMAN Ig gamma-2 chain C region OS=Homo sapiens GN=IGHG2 PE=1 SV=2	EEQFNSTFR	HexNAc(5)Hex(3)Fuc(1)
sp|P01859|IGHG2_HUMAN Ig gamma-2 chain C region OS=Homo sapiens GN=IGHG2 PE=1 SV=2	EEQFNSTFR	HexNAc(5)Hex(4)Fuc(1)
sp|P01860|IGHG3_HUMAN Ig gamma-3 chain C region OS=Homo sapiens GN=IGHG3 PE=1 SV=2	EEQYNSTFR	HexNAc(4)Hex(3)Fuc(1)
sp|P01871|IGHM_HUMAN Ig mu chain C region OS=Homo sapiens GN=IGHM PE=1 SV=3	GLTFQQNASSMCVPDQDTAIR	HexNAc(4)Hex(6)NeuAc(1)
sp|P01871|IGHM_HUMAN Ig mu chain C region OS=Homo sapiens GN=IGHM PE=1 SV=3	GLTFQQNASSMCVPDQDTAIR	HexNAc(5)Hex(5)NeuAc(1)
sp|P01871|IGHM_HUMAN Ig mu chain C region OS=Homo sapiens GN=IGHM PE=1 SV=3	GLTFQQNASSMCVPDQDTAIR	HexNAc(5)Hex(6)NeuAc(1)
sp|P01871|IGHM_HUMAN Ig mu chain C region OS=Homo sapiens GN=IGHM PE=1 SV=3	PTLYNVSLVMSDTAGTC	HexNAc(4)Hex(4)NeuAc(1)
sp|P01871|IGHM_HUMAN Ig mu chain C region OS=Homo sapiens GN=IGHM PE=1 SV=3	PTLYNVSLVMSDTAGTC	HexNAc(4)Hex(6)NeuAc(1)
sp|P01871|IGHM_HUMAN Ig mu chain C region OS=Homo sapiens GN=IGHM PE=1 SV=3	PTLYNVSLVMSDTAGTCY	HexNAc(4)Hex(3)NeuAc(1)
sp|P01871|IGHM_HUMAN Ig mu chain C region OS=Homo sapiens GN=IGHM PE=1 SV=3	PTLYNVSLVMSDTAGTCY	HexNAc(4)Hex(4)NeuAc(1)
sp|P01871|IGHM_HUMAN Ig mu chain C region OS=Homo sapiens GN=IGHM PE=1 SV=3	PTLYNVSLVMSDTAGTCY	HexNAc(5)Hex(5)Fuc(1)
sp|P01871|IGHM_HUMAN Ig mu chain C region OS=Homo sapiens GN=IGHM PE=1 SV=3	PTLYNVSLVMSDTAGTCY	HexNAc(5)Hex(6)Fuc(1)
sp|P01871|IGHM_HUMAN Ig mu chain C region OS=Homo sapiens GN=IGHM PE=1 SV=3	STGKPTLYNVSLVMSDTAGTC	HexNAc(2)Hex(6)
sp|P01871|IGHM_HUMAN Ig mu chain C region OS=Homo sapiens GN=IGHM PE=1 SV=3	STGKPTLYNVSLVMSDTAGTCY	HexNAc(2)Hex(8)
sp|P01871|IGHM_HUMAN Ig mu chain C region OS=Homo sapiens GN=IGHM PE=1 SV=3	STGKPTLYNVSLVMSDTAGTCY	HexNAc(3)Hex(5)
sp|P01871|IGHM_HUMAN Ig mu chain C region OS=Homo sapiens GN=IGHM PE=1 SV=3	YKNNSDISSTR	HexNAc(4)Hex(5)Fuc(1)NeuAc(2)
sp|P01876|IGHA1_HUMAN Ig alpha-1 chain C region OS=Homo sapiens GN=IGHA1 PE=1 SV=2	LAGKPTHVNVSVVMAEVDGTC	HexNAc(2)Hex(5)
sp|P01876|IGHA1_HUMAN Ig alpha-1 chain C region OS=Homo sapiens GN=IGHA1 PE=1 SV=2	LAGKPTHVNVSVVMAEVDGTCY	HexNAc(2)Hex(5)
sp|P01876|IGHA1_HUMAN Ig alpha-1 chain C region OS=Homo sapiens GN=IGHA1 PE=1 SV=2	LAGKPTHVNVSVVMAEVDGTCY	HexNAc(2)Hex(6)
sp|P01876|IGHA1_HUMAN Ig alpha-1 chain C region OS=Homo sapiens GN=IGHA1 PE=1 SV=2	LAGKPTHVNVSVVMAEVDGTCY	HexNAc(5)Hex(4)Fuc(1)
sp|P01876|IGHA1_HUMAN Ig alpha-1 chain C region OS=Homo sapiens GN=IGHA1 PE=1 SV=2	LAGKPTHVNVSVVMAEVDGTCY	HexNAc(5)Hex(5)
sp|P01876|IGHA1_HUMAN Ig alpha-1 chain C region OS=Homo sapiens GN=IGHA1 PE=1 SV=2	LSLHRPALEDLLLGSEANLTCTLTGLR	HexNAc(1)
sp|P01876|IGHA1_HUMAN Ig alpha-1 chain C region OS=Homo sapiens GN=IGHA1 PE=1 SV=2	LSLHRPALEDLLLGSEANLTCTLTGLR	HexNAc(2)Hex(5)
sp|P01876|IGHA1_HUMAN Ig alpha-1 chain C region OS=Homo sapiens GN=IGHA1 PE=1 SV=2	LSLHRPALEDLLLGSEANLTCTLTGLR	HexNAc(2)Hex(8)
sp|P01876|IGHA1_HUMAN Ig alpha-1 chain C region OS=Homo sapiens GN=IGHA1 PE=1 SV=2	LSLHRPALEDLLLGSEANLTCTLTGLR	HexNAc(4)Hex(3)
sp|P01876|IGHA1_HUMAN Ig alpha-1 chain C region OS=Homo sapiens GN=IGHA1 PE=1 SV=2	LSLHRPALEDLLLGSEANLTCTLTGLR	HexNAc(4)Hex(4)
sp|P01876|IGHA1_HUMAN Ig alpha-1 chain C region OS=Homo sapiens GN=IGHA1 PE=1 SV=2	LSLHRPALEDLLLGSEANLTCTLTGLR	HexNAc(4)Hex(4)NeuAc(1)
sp|P01876|IGHA1_HUMAN Ig alpha-1 chain C region OS=Homo sapiens GN=IGHA1 PE=1 SV=2	LSLHRPALEDLLLGSEANLTCTLTGLR	HexNAc(4)Hex(5)NeuAc(1)
sp|P01876|IGHA1_HUMAN Ig alpha-1 chain C region OS=Homo sapiens GN=IGHA1 PE=1 SV=2	LSLHRPALEDLLLGSEANLTCTLTGLR	HexNAc(4)Hex(5)NeuAc(2)
sp|P01876|IGHA1_HUMAN Ig alpha-1 chain C region OS=Homo sapiens GN=IGHA1 PE=1 SV=2	LSLHRPALEDLLLGSEANLTCTLTGLR	HexNAc(5)Hex(3)
sp|P01876|IGHA1_HUMAN Ig alpha-1 chain C region OS=Homo sapiens GN=IGHA1 PE=1 SV=2	LSLHRPALEDLLLGSEANLTCTLTGLR	HexNAc(5)Hex(4)
sp|P01876|IGHA1_HUMAN Ig alpha-1 chain C region OS=Homo sapiens GN=IGHA1 PE=1 SV=2	LSLHRPALEDLLLGSEANLTCTLTGLR	HexNAc(5)Hex(4)NeuAc(1)
sp|P01876|IGHA1_HUMAN Ig alpha-1 chain C region OS=Homo sapiens GN=IGHA1 PE=1 SV=2	LSLHRPALEDLLLGSEANLTCTLTGLR	HexNAc(5)Hex(5)NeuAc(1)
sp|P01876|IGHA1_HUMAN Ig alpha-1 chain C region OS=Homo sapiens GN=IGHA1 PE=1 SV=2	PALEDLLLGSEANLTCTLTGLR	HexNAc(2)Hex(5)
sp|P01876|IGHA1_HUMAN Ig alpha-1 chain C region OS=Homo sapiens GN=IGHA1 PE=1 SV=2	PALEDLLLGSEANLTCTLTGLR	HexNAc(3)Hex(5)NeuAc(1)
sp|P01876|IGHA1_HUMAN Ig alpha-1 chain C region OS=Homo sapiens GN=IGHA1 PE=1 SV=2	PALEDLLLGSEANLTCTLTGLR	HexNAc(4)Hex(4)NeuAc(1)
sp|P01876|IGHA1_HUMAN Ig alpha-1 chain C region OS=Homo sapiens GN=IGHA1 PE=1 SV=2	PALEDLLLGSEANLTCTLTGLR	HexNAc(4)Hex(5)NeuAc(1)
sp|P01876|IGHA1_HUMAN Ig alpha-1 chain C region OS=Homo sapiens GN=IGHA1 PE=1 SV=2	PALEDLLLGSEANLTCTLTGLR	HexNAc(5)Hex(3)
sp|P01876|IGHA1_HUMAN Ig alpha-1 chain C region OS=Homo sapiens GN=IGHA1 PE=1 SV=2	PALEDLLLGSEANLTCTLTGLR	HexNAc(5)Hex(4)NeuAc(1)
sp|P01876|IGHA1_HUMAN Ig alpha-1 chain C region OS=Homo sapiens GN=IGHA1 PE=1 SV=2	PALEDLLLGSEANLTCTLTGLR	HexNAc(5)Hex(5)NeuAc(1)
sp|P01877|IGHA2_HUMAN Ig alpha-2 chain C region OS=Homo sapiens GN=IGHA2 PE=1 SV=3	TPLTANITK	HexNAc(4)Hex(3)Fuc(1)
sp|P01877|IGHA2_HUMAN Ig alpha-2 chain C region OS=Homo sapiens GN=IGHA2 PE=1 SV=3	TPLTANITK	HexNAc(4)Hex(4)Fuc(1)
sp|P01877|IGHA2_HUMAN Ig alpha-2 chain C region OS=Homo sapiens GN=IGHA2 PE=1 SV=3	TPLTANITK	HexNAc(4)Hex(5)Fuc(1)
sp|P01877|IGHA2_HUMAN Ig alpha-2 chain C region OS=Homo sapiens GN=IGHA2 PE=1 SV=3	TPLTANITK	HexNAc(4)Hex(5)Fuc(1)NeuAc(1)
sp|P01877|IGHA2_HUMAN Ig alpha-2 chain C region OS=Homo sapiens GN=IGHA2 PE=1 SV=3	TPLTANITK	HexNAc(4)Hex(5)Fuc(1)NeuAc(2)
sp|P01877|IGHA2_HUMAN Ig alpha-2 chain C region OS=Homo sapiens GN=IGHA2 PE=1 SV=3	TPLTANITK	HexNAc(5)Hex(3)Fuc(1)
sp|P01877|IGHA2_HUMAN Ig alpha-2 chain C region OS=Homo sapiens GN=IGHA2 PE=1 SV=3	TPLTANITK	HexNAc(5)Hex(4)Fuc(1)
sp|P01877|IGHA2_HUMAN Ig alpha-2 chain C region OS=Homo sapiens GN=IGHA2 PE=1 SV=3	TPLTANITK	HexNAc(5)Hex(4)Fuc(1)NeuAc(1)
sp|P01877|IGHA2_HUMAN Ig alpha-2 chain C region OS=Homo sapiens GN=IGHA2 PE=1 SV=3	TPLTANITK	HexNAc(5)Hex(5)Fuc(1)
sp|P01877|IGHA2_HUMAN Ig alpha-2 chain C region OS=Homo sapiens GN=IGHA2 PE=1 SV=3	TPLTANITK	HexNAc(5)Hex(5)Fuc(1)NeuAc(1)
sp|P01877|IGHA2_HUMAN Ig alpha-2 chain C region OS=Homo sapiens GN=IGHA2 PE=1 SV=3	TPLTANITK	HexNAc(5)Hex(5)Fuc(1)NeuAc(2)
sp|P01880|IGHD_HUMAN Ig delta chain C region OS=Homo sapiens GN=IGHD PE=1 SV=2	TLLNASR	HexNAc(5)Hex(4)NeuAc(1)
sp|P01880|IGHD_HUMAN Ig delta chain C region OS=Homo sapiens GN=IGHD PE=1 SV=2	TLLNASR	HexNAc(5)Hex(5)Fuc(1)NeuAc(1)
sp|P01880|IGHD_HUMAN Ig delta chain C region OS=Homo sapiens GN=IGHD PE=1 SV=2	TLLNASR	HexNAc(5)Hex(5)Fuc(1)NeuAc(2)
sp|P01880|IGHD_HUMAN Ig delta chain C region OS=Homo sapiens GN=IGHD PE=1 SV=2	TLLNASR	HexNAc(5)Hex(5)NeuAc(2)
sp|P02743|SAMP_HUMAN Serum amyloid P-component OS=Homo sapiens GN=APCS PE=1 SV=2	ESVTDHVNLITPLEKPLQNFTLCFR	HexNAc(4)Hex(5)NeuAc(2)
sp|P02745|C1QA_HUMAN Complement C1q subcomponent subunit A OS=Homo sapiens GN=C1QA PE=1 SV=2	NPPMGGNVVIFDTVITNQEEPYQNHSGR	HexNAc(4)Hex(5)Fuc(1)NeuAc(1)
sp|P02745|C1QA_HUMAN Complement C1q subcomponent subunit A OS=Homo sapiens GN=C1QA PE=1 SV=2	RNPPMGGNVVIFDTVITNQEEPYQNHSGR	HexNAc(4)Hex(5)Fuc(1)NeuAc(1)
sp|P02749|APOH_HUMAN Beta-2-glycoprotein 1 OS=Homo sapiens GN=APOH PE=1 SV=3	LGNWSAMPSCK	HexNAc(4)Hex(5)Fuc(1)NeuAc(1)
sp|P02749|APOH_HUMAN Beta-2-glycoprotein 1 OS=Homo sapiens GN=APOH PE=1 SV=3	LGNWSAMPSCK	HexNAc(4)Hex(5)Fuc(1)NeuAc(2)
sp|P02749|APOH_HUMAN Beta-2-glycoprotein 1 OS=Homo sapiens GN=APOH PE=1 SV=3	LGNWSAMPSCK	HexNAc(4)Hex(5)NeuAc(1)
sp|P02749|APOH_HUMAN Beta-2-glycoprotein 1 OS=Homo sapiens GN=APOH PE=1 SV=3	LGNWSAMPSCK	HexNAc(4)Hex(5)NeuAc(2)
sp|P02749|APOH_HUMAN Beta-2-glycoprotein 1 OS=Homo sapiens GN=APOH PE=1 SV=3	LGNWSAMPSCK	HexNAc(5)Hex(6)Fuc(1)NeuAc(3)
sp|P02749|APOH_HUMAN Beta-2-glycoprotein 1 OS=Homo sapiens GN=APOH PE=1 SV=3	LGNWSAMPSCK	HexNAc(5)Hex(6)NeuAc(1)
sp|P02749|APOH_HUMAN Beta-2-glycoprotein 1 OS=Homo sapiens GN=APOH PE=1 SV=3	LGNWSAMPSCK	HexNAc(5)Hex(6)NeuAc(3)
sp|P02749|APOH_HUMAN Beta-2-glycoprotein 1 OS=Homo sapiens GN=APOH PE=1 SV=3	LGNWSAMPSCK	HexNAc(7)Hex(8)NeuAc(1)
sp|P02749|APOH_HUMAN Beta-2-glycoprotein 1 OS=Homo sapiens GN=APOH PE=1 SV=3	VYKPSAGNNSLYR	HexNAc(4)Hex(5)Fuc(1)NeuAc(2)
sp|P02749|APOH_HUMAN Beta-2-glycoprotein 1 OS=Homo sapiens GN=APOH PE=1 SV=3	VYKPSAGNNSLYR	HexNAc(4)Hex(5)NeuAc(2)
sp|P02749|APOH_HUMAN Beta-2-glycoprotein 1 OS=Homo sapiens GN=APOH PE=1 SV=3	VYKPSAGNNSLYR	HexNAc(5)Hex(6)Fuc(1)NeuAc(2)
sp|P02749|APOH_HUMAN Beta-2-glycoprotein 1 OS=Homo sapiens GN=APOH PE=1 SV=3	VYKPSAGNNSLYR	HexNAc(5)Hex(6)Fuc(1)NeuAc(3)
sp|P02749|APOH_HUMAN Beta-2-glycoprotein 1 OS=Homo sapiens GN=APOH PE=1 SV=3	VYKPSAGNNSLYR	HexNAc(5)Hex(6)NeuAc(3)
sp|P02750|A2GL_HUMAN Leucine-rich alpha-2-glycoprotein OS=Homo sapiens GN=LRG1 PE=1 SV=2	DGFDISGNPWICDQNLSDLYRWLQAQK	HexNAc(1)Fuc(1)
sp|P02750|A2GL_HUMAN Leucine-rich alpha-2-glycoprotein OS=Homo sapiens GN=LRG1 PE=1 SV=2	DKMFSQNDTR	HexNAc(4)Hex(5)NeuAc(2)
sp|P02750|A2GL_HUMAN Leucine-rich alpha-2-glycoprotein OS=Homo sapiens GN=LRG1 PE=1 SV=2	DKMFSQNDTR	HexNAc(5)Hex(6)NeuAc(3)
sp|P02750|A2GL_HUMAN Leucine-rich alpha-2-glycoprotein OS=Homo sapiens GN=LRG1 PE=1 SV=2	KLPPGLLANFTLLR	HexNAc(3)Hex(4)NeuAc(1)
sp|P02750|A2GL_HUMAN Leucine-rich alpha-2-glycoprotein OS=Homo sapiens GN=LRG1 PE=1 SV=2	KLPPGLLANFTLLR	HexNAc(4)Hex(5)Fuc(1)NeuAc(2)
sp|P02750|A2GL_HUMAN Leucine-rich alpha-2-glycoprotein OS=Homo sapiens GN=LRG1 PE=1 SV=2	KLPPGLLANFTLLR	HexNAc(4)Hex(5)Fuc(2)NeuAc(1)
sp|P02750|A2GL_HUMAN Leucine-rich alpha-2-glycoprotein OS=Homo sapiens GN=LRG1 PE=1 SV=2	KLPPGLLANFTLLR	HexNAc(4)Hex(5)NeuAc(1)
sp|P02750|A2GL_HUMAN Leucine-rich alpha-2-glycoprotein OS=Homo sapiens GN=LRG1 PE=1 SV=2	KLPPGLLANFTLLR	HexNAc(4)Hex(5)NeuAc(2)
sp|P02750|A2GL_HUMAN Leucine-rich alpha-2-glycoprotein OS=Homo sapiens GN=LRG1 PE=1 SV=2	LPPGLLANFTLLR	HexNAc(4)Hex(4)Fuc(2)NeuAc(1)
sp|P02750|A2GL_HUMAN Leucine-rich alpha-2-glycoprotein OS=Homo sapiens GN=LRG1 PE=1 SV=2	LPPGLLANFTLLR	HexNAc(4)Hex(5)Fuc(1)NeuAc(2)
sp|P02750|A2GL_HUMAN Leucine-rich alpha-2-glycoprotein OS=Homo sapiens GN=LRG1 PE=1 SV=2	LPPGLLANFTLLR	HexNAc(4)Hex(5)NeuAc(1)
sp|P02750|A2GL_HUMAN Leucine-rich alpha-2-glycoprotein OS=Homo sapiens GN=LRG1 PE=1 SV=2	LPPGLLANFTLLR	HexNAc(4)Hex(5)NeuAc(2)
sp|P02750|A2GL_HUMAN Leucine-rich alpha-2-glycoprotein OS=Homo sapiens GN=LRG1 PE=1 SV=2	MFSQNDTR	HexNAc(4)Hex(5)Fuc(1)NeuAc(2)
sp|P02750|A2GL_HUMAN Leucine-rich alpha-2-glycoprotein OS=Homo sapiens GN=LRG1 PE=1 SV=2	MFSQNDTR	HexNAc(4)Hex(5)NeuAc(2)
sp|P02750|A2GL_HUMAN Leucine-rich alpha-2-glycoprotein OS=Homo sapiens GN=LRG1 PE=1 SV=2	MFSQNDTR	HexNAc(5)Hex(6)Fuc(1)NeuAc(3)
sp|P02750|A2GL_HUMAN Leucine-rich alpha-2-glycoprotein OS=Homo sapiens GN=LRG1 PE=1 SV=2	MFSQNDTR	HexNAc(5)Hex(6)NeuAc(3)
sp|P02751|FINC_HUMAN Fibronectin OS=Homo sapiens GN=FN1 PE=1 SV=4	HEEGHMLNCTCFGQGR	HexNAc(4)Hex(5)Fuc(2)NeuAc(1)
sp|P02751|FINC_HUMAN Fibronectin OS=Homo sapiens GN=FN1 PE=1 SV=4	HEEGHMLNCTCFGQGR	HexNAc(4)Hex(5)NeuAc(1)
sp|P02751|FINC_HUMAN Fibronectin OS=Homo sapiens GN=FN1 PE=1 SV=4	HEEGHMLNCTCFGQGR	HexNAc(4)Hex(5)NeuAc(2)
sp|P02751|FINC_HUMAN Fibronectin OS=Homo sapiens GN=FN1 PE=1 SV=4	RHEEGHMLNCTCFGQGR	HexNAc(4)Hex(5)NeuAc(2)
sp|P02763|A1AG1_HUMAN Alpha-1-acid glycoprotein 1 OS=Homo sapiens GN=ORM1 PE=1 SV=1	NEEYNK	HexNAc(4)Hex(5)NeuAc(2)
sp|P02765|FETUA_HUMAN Alpha-2-HS-glycoprotein OS=Homo sapiens GN=AHSG PE=1 SV=1	AALAAFNAQNNGSNFQLEEISR	HexNAc(4)Hex(5)NeuAc(2)
sp|P02765|FETUA_HUMAN Alpha-2-HS-glycoprotein OS=Homo sapiens GN=AHSG PE=1 SV=1	KVCQDCPLLAPLNDTR	HexNAc(3)Hex(4)NeuAc(1)
sp|P02765|FETUA_HUMAN Alpha-2-HS-glycoprotein OS=Homo sapiens GN=AHSG PE=1 SV=1	KVCQDCPLLAPLNDTR	HexNAc(4)Hex(5)Fuc(1)NeuAc(1)
sp|P02765|FETUA_HUMAN Alpha-2-HS-glycoprotein OS=Homo sapiens GN=AHSG PE=1 SV=1	KVCQDCPLLAPLNDTR	HexNAc(4)Hex(5)Fuc(1)NeuAc(2)
sp|P02765|FETUA_HUMAN Alpha-2-HS-glycoprotein OS=Homo sapiens GN=AHSG PE=1 SV=1	KVCQDCPLLAPLNDTR	HexNAc(4)Hex(5)NeuAc(1)
sp|P02765|FETUA_HUMAN Alpha-2-HS-glycoprotein OS=Homo sapiens GN=AHSG PE=1 SV=1	KVCQDCPLLAPLNDTR	HexNAc(4)Hex(5)NeuAc(2)
sp|P02765|FETUA_HUMAN Alpha-2-HS-glycoprotein OS=Homo sapiens GN=AHSG PE=1 SV=1	KVCQDCPLLAPLNDTR	HexNAc(5)Hex(6)Fuc(1)NeuAc(3)
sp|P02765|FETUA_HUMAN Alpha-2-HS-glycoprotein OS=Homo sapiens GN=AHSG PE=1 SV=1	KVCQDCPLLAPLNDTR	HexNAc(5)Hex(6)NeuAc(2)
sp|P02765|FETUA_HUMAN Alpha-2-HS-glycoprotein OS=Homo sapiens GN=AHSG PE=1 SV=1	KVCQDCPLLAPLNDTR	HexNAc(5)Hex(6)NeuAc(3)
sp|P02765|FETUA_HUMAN Alpha-2-HS-glycoprotein OS=Homo sapiens GN=AHSG PE=1 SV=1	KVCQDCPLLAPLNDTR	HexNAc(7)Hex(8)NeuAc(1)
sp|P02765|FETUA_HUMAN Alpha-2-HS-glycoprotein OS=Homo sapiens GN=AHSG PE=1 SV=1	VCQDCPLLAPLNDTR	HexNAc(1)
sp|P02765|FETUA_HUMAN Alpha-2-HS-glycoprotein OS=Homo sapiens GN=AHSG PE=1 SV=1	VCQDCPLLAPLNDTR	HexNAc(3)Hex(4)NeuAc(1)
sp|P02765|FETUA_HUMAN Alpha-2-HS-glycoprotein OS=Homo sapiens GN=AHSG PE=1 SV=1	VCQDCPLLAPLNDTR	HexNAc(4)Hex(5)Fuc(1)NeuAc(1)
sp|P02765|FETUA_HUMAN Alpha-2-HS-glycoprotein OS=Homo sapiens GN=AHSG PE=1 SV=1	VCQDCPLLAPLNDTR	HexNAc(4)Hex(5)Fuc(1)NeuAc(2)
sp|P02765|FETUA_HUMAN Alpha-2-HS-glycoprotein OS=Homo sapiens GN=AHSG PE=1 SV=1	VCQDCPLLAPLNDTR	HexNAc(4)Hex(5)Fuc(2)NeuAc(1)
sp|P02765|FETUA_HUMAN Alpha-2-HS-glycoprotein OS=Homo sapiens GN=AHSG PE=1 SV=1	VCQDCPLLAPLNDTR	HexNAc(4)Hex(5)NeuAc(1)
sp|P02765|FETUA_HUMAN Alpha-2-HS-glycoprotein OS=Homo sapiens GN=AHSG PE=1 SV=1	VCQDCPLLAPLNDTR	HexNAc(4)Hex(5)NeuAc(2)
sp|P02765|FETUA_HUMAN Alpha-2-HS-glycoprotein OS=Homo sapiens GN=AHSG PE=1 SV=1	VCQDCPLLAPLNDTR	HexNAc(4)Hex(6)Fuc(1)NeuAc(1)
sp|P02765|FETUA_HUMAN Alpha-2-HS-glycoprotein OS=Homo sapiens GN=AHSG PE=1 SV=1	VCQDCPLLAPLNDTR	HexNAc(5)Hex(6)Fuc(1)NeuAc(2)
sp|P02765|FETUA_HUMAN Alpha-2-HS-glycoprotein OS=Homo sapiens GN=AHSG PE=1 SV=1	VCQDCPLLAPLNDTR	HexNAc(5)Hex(6)Fuc(1)NeuAc(3)
sp|P02765|FETUA_HUMAN Alpha-2-HS-glycoprotein OS=Homo sapiens GN=AHSG PE=1 SV=1	VCQDCPLLAPLNDTR	HexNAc(5)Hex(6)Fuc(2)NeuAc(2)
sp|P02765|FETUA_HUMAN Alpha-2-HS-glycoprotein OS=Homo sapiens GN=AHSG PE=1 SV=1	VCQDCPLLAPLNDTR	HexNAc(5)Hex(6)NeuAc(2)
sp|P02765|FETUA_HUMAN Alpha-2-HS-glycoprotein OS=Homo sapiens GN=AHSG PE=1 SV=1	VCQDCPLLAPLNDTR	HexNAc(5)Hex(6)NeuAc(3)
sp|P02765|FETUA_HUMAN Alpha-2-HS-glycoprotein OS=Homo sapiens GN=AHSG PE=1 SV=1	VCQDCPLLAPLNDTR	HexNAc(5)Hex(9)Fuc(1)
sp|P02765|FETUA_HUMAN Alpha-2-HS-glycoprotein OS=Homo sapiens GN=AHSG PE=1 SV=1	VCQDCPLLAPLNDTR	HexNAc(6)Hex(7)
sp|P02765|FETUA_HUMAN Alpha-2-HS-glycoprotein OS=Homo sapiens GN=AHSG PE=1 SV=1	VCQDCPLLAPLNDTR	HexNAc(6)Hex(7)Fuc(1)NeuAc(1)
sp|P02765|FETUA_HUMAN Alpha-2-HS-glycoprotein OS=Homo sapiens GN=AHSG PE=1 SV=1	VCQDCPLLAPLNDTR	HexNAc(7)Hex(8)NeuAc(1)
sp|P02771|FETA_HUMAN Alpha-fetoprotein OS=Homo sapiens GN=AFP PE=1 SV=1	FTKVNFTEIQK	HexNAc(4)Hex(5)Fuc(1)NeuAc(1)
sp|P02771|FETA_HUMAN Alpha-fetoprotein OS=Homo sapiens GN=AFP PE=1 SV=1	FTKVNFTEIQK	HexNAc(4)Hex(5)Fuc(1)NeuAc(2)
sp|P02771|FETA_HUMAN Alpha-fetoprotein OS=Homo sapiens GN=AFP PE=1 SV=1	VNFTEIQK	HexNAc(3)Hex(4)NeuAc(1)
sp|P02771|FETA_HUMAN Alpha-fetoprotein OS=Homo sapiens GN=AFP PE=1 SV=1	VNFTEIQK	HexNAc(4)Hex(5)Fuc(1)NeuAc(1)
sp|P02771|FETA_HUMAN Alpha-fetoprotein OS=Homo sapiens GN=AFP PE=1 SV=1	VNFTEIQK	HexNAc(4)Hex(5)Fuc(1)NeuAc(2)
sp|P02771|FETA_HUMAN Alpha-fetoprotein OS=Homo sapiens GN=AFP PE=1 SV=1	VNFTEIQK	HexNAc(4)Hex(5)NeuAc(1)
sp|P02771|FETA_HUMAN Alpha-fetoprotein OS=Homo sapiens GN=AFP PE=1 SV=1	VNFTEIQK	HexNAc(4)Hex(5)NeuAc(2)
sp|P02771|FETA_HUMAN Alpha-fetoprotein OS=Homo sapiens GN=AFP PE=1 SV=1	VNFTEIQK	HexNAc(5)Hex(6)NeuAc(3)
sp|P02774|VTDB_HUMAN Vitamin D-binding protein OS=Homo sapiens GN=GC PE=1 SV=1	LCDNLSTK	HexNAc(4)Hex(5)NeuAc(2)
sp|P02787|TRFE_HUMAN Serotransferrin OS=Homo sapiens GN=TF PE=1 SV=3	CGLVPVLAENYNK	HexNAc(3)Hex(4)NeuAc(1)
sp|P02787|TRFE_HUMAN Serotransferrin OS=Homo sapiens GN=TF PE=1 SV=3	CGLVPVLAENYNK	HexNAc(4)Hex(5)Fuc(1)NeuAc(2)
sp|P02787|TRFE_HUMAN Serotransferrin OS=Homo sapiens GN=TF PE=1 SV=3	CGLVPVLAENYNK	HexNAc(4)Hex(5)NeuAc(1)
sp|P02787|TRFE_HUMAN Serotransferrin OS=Homo sapiens GN=TF PE=1 SV=3	CGLVPVLAENYNK	HexNAc(4)Hex(5)NeuAc(2)
sp|P02787|TRFE_HUMAN Serotransferrin OS=Homo sapiens GN=TF PE=1 SV=3	CGLVPVLAENYNK	HexNAc(5)Hex(6)Fuc(1)NeuAc(2)
sp|P02787|TRFE_HUMAN Serotransferrin OS=Homo sapiens GN=TF PE=1 SV=3	CGLVPVLAENYNK	HexNAc(5)Hex(6)NeuAc(2)
sp|P02787|TRFE_HUMAN Serotransferrin OS=Homo sapiens GN=TF PE=1 SV=3	CGLVPVLAENYNK	HexNAc(6)Hex(6)Fuc(1)NeuAc(1)
sp|P02787|TRFE_HUMAN Serotransferrin OS=Homo sapiens GN=TF PE=1 SV=3	QQQHLFGSNVTDCSGNFCLFR	HexNAc(2)Hex(11)
sp|P02787|TRFE_HUMAN Serotransferrin OS=Homo sapiens GN=TF PE=1 SV=3	QQQHLFGSNVTDCSGNFCLFR	HexNAc(4)Hex(5)Fuc(1)NeuAc(2)
sp|P02787|TRFE_HUMAN Serotransferrin OS=Homo sapiens GN=TF PE=1 SV=3	QQQHLFGSNVTDCSGNFCLFR	HexNAc(4)Hex(6)Fuc(1)NeuAc(1)
sp|P02787|TRFE_HUMAN Serotransferrin OS=Homo sapiens GN=TF PE=1 SV=3	QQQHLFGSNVTDCSGNFCLFR	HexNAc(6)Hex(7)
sp|P02790|HEMO_HUMAN Hemopexin OS=Homo sapiens GN=HPX PE=1 SV=2	ALPQPQNVTSLLGCTH	HexNAc(1)
sp|P02790|HEMO_HUMAN Hemopexin OS=Homo sapiens GN=HPX PE=1 SV=2	ALPQPQNVTSLLGCTH	HexNAc(3)Hex(4)
sp|P02790|HEMO_HUMAN Hemopexin OS=Homo sapiens GN=HPX PE=1 SV=2	ALPQPQNVTSLLGCTH	HexNAc(3)Hex(4)NeuAc(1)
sp|P02790|HEMO_HUMAN Hemopexin OS=Homo sapiens GN=HPX PE=1 SV=2	ALPQPQNVTSLLGCTH	HexNAc(4)Hex(4)NeuAc(1)
sp|P02790|HEMO_HUMAN Hemopexin OS=Homo sapiens GN=HPX PE=1 SV=2	ALPQPQNVTSLLGCTH	HexNAc(4)Hex(5)Fuc(1)NeuAc(1)
sp|P02790|HEMO_HUMAN Hemopexin OS=Homo sapiens GN=HPX PE=1 SV=2	ALPQPQNVTSLLGCTH	HexNAc(4)Hex(5)Fuc(1)NeuAc(2)
sp|P02790|HEMO_HUMAN Hemopexin OS=Homo sapiens GN=HPX PE=1 SV=2	ALPQPQNVTSLLGCTH	HexNAc(4)Hex(5)Fuc(2)NeuAc(1)
sp|P02790|HEMO_HUMAN Hemopexin OS=Homo sapiens GN=HPX PE=1 SV=2	ALPQPQNVTSLLGCTH	HexNAc(4)Hex(5)NeuAc(1)
sp|P02790|HEMO_HUMAN Hemopexin OS=Homo sapiens GN=HPX PE=1 SV=2	ALPQPQNVTSLLGCTH	HexNAc(4)Hex(5)NeuAc(2)
sp|P02790|HEMO_HUMAN Hemopexin OS=Homo sapiens GN=HPX PE=1 SV=2	ALPQPQNVTSLLGCTH	HexNAc(4)Hex(6)NeuAc(1)
sp|P02790|HEMO_HUMAN Hemopexin OS=Homo sapiens GN=HPX PE=1 SV=2	ALPQPQNVTSLLGCTH	HexNAc(5)Hex(4)NeuAc(2)
sp|P02790|HEMO_HUMAN Hemopexin OS=Homo sapiens GN=HPX PE=1 SV=2	ALPQPQNVTSLLGCTH	HexNAc(5)Hex(5)NeuAc(2)
sp|P02790|HEMO_HUMAN Hemopexin OS=Homo sapiens GN=HPX PE=1 SV=2	ALPQPQNVTSLLGCTH	HexNAc(5)Hex(6)Fuc(1)NeuAc(2)
sp|P02790|HEMO_HUMAN Hemopexin OS=Homo sapiens GN=HPX PE=1 SV=2	ALPQPQNVTSLLGCTH	HexNAc(5)Hex(6)Fuc(1)NeuAc(3)
sp|P02790|HEMO_HUMAN Hemopexin OS=Homo sapiens GN=HPX PE=1 SV=2	ALPQPQNVTSLLGCTH	HexNAc(5)Hex(6)Fuc(2)NeuAc(1)
sp|P02790|HEMO_HUMAN Hemopexin OS=Homo sapiens GN=HPX PE=1 SV=2	ALPQPQNVTSLLGCTH	HexNAc(5)Hex(6)Fuc(2)NeuAc(2)
sp|P02790|HEMO_HUMAN Hemopexin OS=Homo sapiens GN=HPX PE=1 SV=2	ALPQPQNVTSLLGCTH	HexNAc(5)Hex(6)Fuc(2)NeuAc(3)
sp|P02790|HEMO_HUMAN Hemopexin OS=Homo sapiens GN=HPX PE=1 SV=2	ALPQPQNVTSLLGCTH	HexNAc(5)Hex(6)Fuc(3)NeuAc(1)
sp|P02790|HEMO_HUMAN Hemopexin OS=Homo sapiens GN=HPX PE=1 SV=2	ALPQPQNVTSLLGCTH	HexNAc(5)Hex(6)Fuc(4)NeuAc(1)
sp|P02790|HEMO_HUMAN Hemopexin OS=Homo sapiens GN=HPX PE=1 SV=2	ALPQPQNVTSLLGCTH	HexNAc(5)Hex(6)NeuAc(1)
sp|P02790|HEMO_HUMAN Hemopexin OS=Homo sapiens GN=HPX PE=1 SV=2	ALPQPQNVTSLLGCTH	HexNAc(5)Hex(6)NeuAc(2)
sp|P02790|HEMO_HUMAN Hemopexin OS=Homo sapiens GN=HPX PE=1 SV=2	ALPQPQNVTSLLGCTH	HexNAc(5)Hex(6)NeuAc(3)
sp|P02790|HEMO_HUMAN Hemopexin OS=Homo sapiens GN=HPX PE=1 SV=2	ALPQPQNVTSLLGCTH	HexNAc(5)Hex(7)Fuc(1)NeuAc(1)
sp|P02790|HEMO_HUMAN Hemopexin OS=Homo sapiens GN=HPX PE=1 SV=2	ALPQPQNVTSLLGCTH	HexNAc(5)Hex(8)Fuc(1)
sp|P02790|HEMO_HUMAN Hemopexin OS=Homo sapiens GN=HPX PE=1 SV=2	ALPQPQNVTSLLGCTH	HexNAc(5)Hex(9)Fuc(1)
sp|P02790|HEMO_HUMAN Hemopexin OS=Homo sapiens GN=HPX PE=1 SV=2	ALPQPQNVTSLLGCTH	HexNAc(6)Hex(6)Fuc(1)NeuAc(2)
sp|P02790|HEMO_HUMAN Hemopexin OS=Homo sapiens GN=HPX PE=1 SV=2	ALPQPQNVTSLLGCTH	HexNAc(6)Hex(7)NeuAc(1)
sp|P02790|HEMO_HUMAN Hemopexin OS=Homo sapiens GN=HPX PE=1 SV=2	ALPQPQNVTSLLGCTH	HexNAc(6)Hex(8)NeuAc(1)
sp|P02790|HEMO_HUMAN Hemopexin OS=Homo sapiens GN=HPX PE=1 SV=2	ALPQPQNVTSLLGCTH	HexNAc(6)Hex(9)
sp|P02790|HEMO_HUMAN Hemopexin OS=Homo sapiens GN=HPX PE=1 SV=2	ALPQPQNVTSLLGCTH	HexNAc(7)Hex(8)NeuAc(1)
sp|P02790|HEMO_HUMAN Hemopexin OS=Homo sapiens GN=HPX PE=1 SV=2	ALPQPQNVTSLLGCTH	HexNAc(8)Hex(8)
sp|P02790|HEMO_HUMAN Hemopexin OS=Homo sapiens GN=HPX PE=1 SV=2	ALPQPQNVTSLLGCTH	HexNAc(9)Hex(3)Fuc(1)
sp|P02790|HEMO_HUMAN Hemopexin OS=Homo sapiens GN=HPX PE=1 SV=2	ALPQPQNVTSLLGCTH	HexNAc(9)Hex(4)
sp|P02790|HEMO_HUMAN Hemopexin OS=Homo sapiens GN=HPX PE=1 SV=2	CSDGWSFDATTLDDNGTMLFFK	HexNAc(2)Hex(11)
sp|P02790|HEMO_HUMAN Hemopexin OS=Homo sapiens GN=HPX PE=1 SV=2	CSDGWSFDATTLDDNGTMLFFK	HexNAc(4)Hex(5)Fuc(1)NeuAc(2)
sp|P02790|HEMO_HUMAN Hemopexin OS=Homo sapiens GN=HPX PE=1 SV=2	CSDGWSFDATTLDDNGTMLFFK	HexNAc(4)Hex(5)NeuAc(1)
sp|P02790|HEMO_HUMAN Hemopexin OS=Homo sapiens GN=HPX PE=1 SV=2	CSDGWSFDATTLDDNGTMLFFK	HexNAc(4)Hex(5)NeuAc(2)
sp|P02790|HEMO_HUMAN Hemopexin OS=Homo sapiens GN=HPX PE=1 SV=2	CSDGWSFDATTLDDNGTMLFFK	HexNAc(4)Hex(7)NeuAc(1)
sp|P02790|HEMO_HUMAN Hemopexin OS=Homo sapiens GN=HPX PE=1 SV=2	CSDGWSFDATTLDDNGTMLFFK	HexNAc(5)Hex(5)Fuc(1)NeuAc(1)
sp|P02790|HEMO_HUMAN Hemopexin OS=Homo sapiens GN=HPX PE=1 SV=2	LNAAKALPQPQNVTSLLGCTH	HexNAc(3)Hex(5)
sp|P02790|HEMO_HUMAN Hemopexin OS=Homo sapiens GN=HPX PE=1 SV=2	LNAAKALPQPQNVTSLLGCTH	HexNAc(5)Hex(5)Fuc(1)NeuAc(1)
sp|P02790|HEMO_HUMAN Hemopexin OS=Homo sapiens GN=HPX PE=1 SV=2	NGTGHGNSTHHGPEYMR	HexNAc(3)Hex(4)
sp|P02790|HEMO_HUMAN Hemopexin OS=Homo sapiens GN=HPX PE=1 SV=2	NGTGHGNSTHHGPEYMR	HexNAc(3)Hex(4)NeuAc(1)
sp|P02790|HEMO_HUMAN Hemopexin OS=Homo sapiens GN=HPX PE=1 SV=2	NGTGHGNSTHHGPEYMR	HexNAc(4)Hex(5)Fuc(1)NeuAc(2)
sp|P02790|HEMO_HUMAN Hemopexin OS=Homo sapiens GN=HPX PE=1 SV=2	NGTGHGNSTHHGPEYMR	HexNAc(4)Hex(5)NeuAc(2)
sp|P02790|HEMO_HUMAN Hemopexin OS=Homo sapiens GN=HPX PE=1 SV=2	NGTGHGNSTHHGPEYMR	HexNAc(6)Hex(7)
sp|P02790|HEMO_HUMAN Hemopexin OS=Homo sapiens GN=HPX PE=1 SV=2	SWPAVGNCSSALR	HexNAc(3)Hex(4)NeuAc(1)
sp|P02790|HEMO_HUMAN Hemopexin OS=Homo sapiens GN=HPX PE=1 SV=2	SWPAVGNCSSALR	HexNAc(3)Hex(6)NeuAc(1)
sp|P02790|HEMO_HUMAN Hemopexin OS=Homo sapiens GN=HPX PE=1 SV=2	SWPAVGNCSSALR	HexNAc(4)Hex(5)Fuc(1)NeuAc(1)
sp|P02790|HEMO_HUMAN Hemopexin OS=Homo sapiens GN=HPX PE=1 SV=2	SWPAVGNCSSALR	HexNAc(4)Hex(5)Fuc(1)NeuAc(2)
sp|P02790|HEMO_HUMAN Hemopexin OS=Homo sapiens GN=HPX PE=1 SV=2	SWPAVGNCSSALR	HexNAc(4)Hex(5)Fuc(2)NeuAc(1)
sp|P02790|HEMO_HUMAN Hemopexin OS=Homo sapiens GN=HPX PE=1 SV=2	SWPAVGNCSSALR	HexNAc(4)Hex(5)NeuAc(1)
sp|P02790|HEMO_HUMAN Hemopexin OS=Homo sapiens GN=HPX PE=1 SV=2	SWPAVGNCSSALR	HexNAc(4)Hex(5)NeuAc(2)
sp|P02790|HEMO_HUMAN Hemopexin OS=Homo sapiens GN=HPX PE=1 SV=2	SWPAVGNCSSALR	HexNAc(5)Hex(6)Fuc(1)NeuAc(2)
sp|P02790|HEMO_HUMAN Hemopexin OS=Homo sapiens GN=HPX PE=1 SV=2	SWPAVGNCSSALR	HexNAc(5)Hex(6)Fuc(1)NeuAc(3)
sp|P02790|HEMO_HUMAN Hemopexin OS=Homo sapiens GN=HPX PE=1 SV=2	SWPAVGNCSSALR	HexNAc(5)Hex(6)Fuc(2)NeuAc(3)
sp|P02790|HEMO_HUMAN Hemopexin OS=Homo sapiens GN=HPX PE=1 SV=2	SWPAVGNCSSALR	HexNAc(5)Hex(6)NeuAc(2)
sp|P02790|HEMO_HUMAN Hemopexin OS=Homo sapiens GN=HPX PE=1 SV=2	SWPAVGNCSSALR	HexNAc(5)Hex(6)NeuAc(3)
sp|P02790|HEMO_HUMAN Hemopexin OS=Homo sapiens GN=HPX PE=1 SV=2	SWPAVGNCSSALR	HexNAc(7)Hex(8)Fuc(1)NeuAc(1)
sp|P03951|FA11_HUMAN Coagulation factor XI OS=Homo sapiens GN=F11 PE=1 SV=1	GINYNSSVAK	HexNAc(4)Hex(5)NeuAc(2)
sp|P03952|KLKB1_HUMAN Plasma kallikrein OS=Homo sapiens GN=KLKB1 PE=1 SV=1	GVNFNVSK	HexNAc(3)Hex(4)NeuAc(1)
sp|P03952|KLKB1_HUMAN Plasma kallikrein OS=Homo sapiens GN=KLKB1 PE=1 SV=1	GVNFNVSK	HexNAc(4)Hex(5)NeuAc(1)
sp|P03952|KLKB1_HUMAN Plasma kallikrein OS=Homo sapiens GN=KLKB1 PE=1 SV=1	GVNFNVSK	HexNAc(4)Hex(5)NeuAc(2)
sp|P03952|KLKB1_HUMAN Plasma kallikrein OS=Homo sapiens GN=KLKB1 PE=1 SV=1	IYSGILNLSDITK	HexNAc(4)Hex(5)Fuc(2)NeuAc(1)
sp|P03952|KLKB1_HUMAN Plasma kallikrein OS=Homo sapiens GN=KLKB1 PE=1 SV=1	IYSGILNLSDITK	HexNAc(4)Hex(5)NeuAc(1)
sp|P03952|KLKB1_HUMAN Plasma kallikrein OS=Homo sapiens GN=KLKB1 PE=1 SV=1	IYSGILNLSDITK	HexNAc(4)Hex(5)NeuAc(2)
sp|P03952|KLKB1_HUMAN Plasma kallikrein OS=Homo sapiens GN=KLKB1 PE=1 SV=1	LQAPLNYTEFQKPICLPSK	HexNAc(4)Hex(5)Fuc(1)NeuAc(2)
sp|P03952|KLKB1_HUMAN Plasma kallikrein OS=Homo sapiens GN=KLKB1 PE=1 SV=1	LQAPLNYTEFQKPICLPSK	HexNAc(4)Hex(5)NeuAc(2)
sp|P03952|KLKB1_HUMAN Plasma kallikrein OS=Homo sapiens GN=KLKB1 PE=1 SV=1	LQAPLNYTEFQKPICLPSK	HexNAc(4)Hex(6)Fuc(1)NeuAc(1)
sp|P04004|VTNC_HUMAN Vitronectin OS=Homo sapiens GN=VTN PE=1 SV=1	NGSLFAFR	HexNAc(2)Hex(4)
sp|P04004|VTNC_HUMAN Vitronectin OS=Homo sapiens GN=VTN PE=1 SV=1	NGSLFAFR	HexNAc(3)Hex(4)NeuAc(1)
sp|P04004|VTNC_HUMAN Vitronectin OS=Homo sapiens GN=VTN PE=1 SV=1	NGSLFAFR	HexNAc(3)Hex(5)NeuAc(1)
sp|P04004|VTNC_HUMAN Vitronectin OS=Homo sapiens GN=VTN PE=1 SV=1	NGSLFAFR	HexNAc(3)Hex(6)NeuAc(1)
sp|P04004|VTNC_HUMAN Vitronectin OS=Homo sapiens GN=VTN PE=1 SV=1	NGSLFAFR	HexNAc(4)Hex(5)Fuc(1)NeuAc(2)
sp|P04004|VTNC_HUMAN Vitronectin OS=Homo sapiens GN=VTN PE=1 SV=1	NGSLFAFR	HexNAc(4)Hex(5)NeuAc(1)
sp|P04004|VTNC_HUMAN Vitronectin OS=Homo sapiens GN=VTN PE=1 SV=1	NGSLFAFR	HexNAc(4)Hex(5)NeuAc(2)
sp|P04004|VTNC_HUMAN Vitronectin OS=Homo sapiens GN=VTN PE=1 SV=1	NGSLFAFR	HexNAc(5)Hex(6)Fuc(1)NeuAc(3)
sp|P04004|VTNC_HUMAN Vitronectin OS=Homo sapiens GN=VTN PE=1 SV=1	NGSLFAFR	HexNAc(5)Hex(6)NeuAc(3)
sp|P04070|PROC_HUMAN Vitamin K-dependent protein C OS=Homo sapiens GN=PROC PE=1 SV=1	EVFVHPNYSK	HexNAc(4)Hex(5)NeuAc(2)
sp|P04114|APOB_HUMAN Apolipoprotein B-100 OS=Homo sapiens GN=APOB PE=1 SV=2	FNSSYLQGTNQITGR	HexNAc(4)Hex(5)Fuc(2)NeuAc(1)
sp|P04114|APOB_HUMAN Apolipoprotein B-100 OS=Homo sapiens GN=APOB PE=1 SV=2	FNSSYLQGTNQITGR	HexNAc(4)Hex(5)NeuAc(1)
sp|P04114|APOB_HUMAN Apolipoprotein B-100 OS=Homo sapiens GN=APOB PE=1 SV=2	FNSSYLQGTNQITGR	HexNAc(4)Hex(5)NeuAc(2)
sp|P04114|APOB_HUMAN Apolipoprotein B-100 OS=Homo sapiens GN=APOB PE=1 SV=2	FVEGSHNSTVSLTTK	HexNAc(2)Hex(5)
sp|P04114|APOB_HUMAN Apolipoprotein B-100 OS=Homo sapiens GN=APOB PE=1 SV=2	FVEGSHNSTVSLTTK	HexNAc(2)Hex(6)
sp|P04114|APOB_HUMAN Apolipoprotein B-100 OS=Homo sapiens GN=APOB PE=1 SV=2	FVEGSHNSTVSLTTK	HexNAc(2)Hex(7)
sp|P04114|APOB_HUMAN Apolipoprotein B-100 OS=Homo sapiens GN=APOB PE=1 SV=2	FVEGSHNSTVSLTTK	HexNAc(2)Hex(8)
sp|P04114|APOB_HUMAN Apolipoprotein B-100 OS=Homo sapiens GN=APOB PE=1 SV=2	FVEGSHNSTVSLTTK	HexNAc(3)Hex(4)
sp|P04114|APOB_HUMAN Apolipoprotein B-100 OS=Homo sapiens GN=APOB PE=1 SV=2	FVEGSHNSTVSLTTK	HexNAc(3)Hex(4)NeuAc(1)
sp|P04114|APOB_HUMAN Apolipoprotein B-100 OS=Homo sapiens GN=APOB PE=1 SV=2	FVEGSHNSTVSLTTK	HexNAc(3)Hex(5)
sp|P04114|APOB_HUMAN Apolipoprotein B-100 OS=Homo sapiens GN=APOB PE=1 SV=2	FVEGSHNSTVSLTTK	HexNAc(3)Hex(5)NeuAc(1)
sp|P04114|APOB_HUMAN Apolipoprotein B-100 OS=Homo sapiens GN=APOB PE=1 SV=2	FVEGSHNSTVSLTTK	HexNAc(3)Hex(6)
sp|P04114|APOB_HUMAN Apolipoprotein B-100 OS=Homo sapiens GN=APOB PE=1 SV=2	FVEGSHNSTVSLTTK	HexNAc(3)Hex(6)NeuAc(1)
sp|P04114|APOB_HUMAN Apolipoprotein B-100 OS=Homo sapiens GN=APOB PE=1 SV=2	FVEGSHNSTVSLTTK	HexNAc(4)Hex(4)
sp|P04114|APOB_HUMAN Apolipoprotein B-100 OS=Homo sapiens GN=APOB PE=1 SV=2	FVEGSHNSTVSLTTK	HexNAc(4)Hex(4)NeuAc(1)
sp|P04114|APOB_HUMAN Apolipoprotein B-100 OS=Homo sapiens GN=APOB PE=1 SV=2	FVEGSHNSTVSLTTK	HexNAc(4)Hex(5)
sp|P04114|APOB_HUMAN Apolipoprotein B-100 OS=Homo sapiens GN=APOB PE=1 SV=2	FVEGSHNSTVSLTTK	HexNAc(4)Hex(5)Fuc(1)NeuAc(1)
sp|P04114|APOB_HUMAN Apolipoprotein B-100 OS=Homo sapiens GN=APOB PE=1 SV=2	FVEGSHNSTVSLTTK	HexNAc(4)Hex(5)NeuAc(1)
sp|P04114|APOB_HUMAN Apolipoprotein B-100 OS=Homo sapiens GN=APOB PE=1 SV=2	FVEGSHNSTVSLTTK	HexNAc(4)Hex(5)NeuAc(2)
sp|P04114|APOB_HUMAN Apolipoprotein B-100 OS=Homo sapiens GN=APOB PE=1 SV=2	NNALDFVTKSYNETK	HexNAc(5)Hex(6)NeuAc(3)
sp|P04114|APOB_HUMAN Apolipoprotein B-100 OS=Homo sapiens GN=APOB PE=1 SV=2	QVLFLDTVYGNCSTHFTVK	HexNAc(4)Hex(7)
sp|P04114|APOB_HUMAN Apolipoprotein B-100 OS=Homo sapiens GN=APOB PE=1 SV=2	SYNETK	HexNAc(4)Hex(5)Fuc(1)NeuAc(2)
sp|P04114|APOB_HUMAN Apolipoprotein B-100 OS=Homo sapiens GN=APOB PE=1 SV=2	SYNETK	HexNAc(4)Hex(5)NeuAc(2)
sp|P04114|APOB_HUMAN Apolipoprotein B-100 OS=Homo sapiens GN=APOB PE=1 SV=2	YDFNSSMLYSTAK	HexNAc(4)Hex(5)NeuAc(1)
sp|P04114|APOB_HUMAN Apolipoprotein B-100 OS=Homo sapiens GN=APOB PE=1 SV=2	YDFNSSMLYSTAK	HexNAc(4)Hex(5)NeuAc(2)
sp|P04196|HRG_HUMAN Histidine-rich glycoprotein OS=Homo sapiens GN=HRG PE=1 SV=1	VIDFNCTTSSVSSALANTK	HexNAc(4)Hex(5)Fuc(2)NeuAc(1)
sp|P04196|HRG_HUMAN Histidine-rich glycoprotein OS=Homo sapiens GN=HRG PE=1 SV=1	VIDFNCTTSSVSSALANTK	HexNAc(4)Hex(5)NeuAc(1)
sp|P04196|HRG_HUMAN Histidine-rich glycoprotein OS=Homo sapiens GN=HRG PE=1 SV=1	VIDFNCTTSSVSSALANTK	HexNAc(4)Hex(5)NeuAc(2)
sp|P04196|HRG_HUMAN Histidine-rich glycoprotein OS=Homo sapiens GN=HRG PE=1 SV=1	VIDFNCTTSSVSSALANTK	HexNAc(5)Hex(5)NeuAc(1)
sp|P04275|VWF_HUMAN von Willebrand factor OS=Homo sapiens GN=VWF PE=1 SV=4	GLQPTLTNPGECRPNFTCACR	HexNAc(4)Hex(5)Fuc(1)NeuAc(1)
sp|P04275|VWF_HUMAN von Willebrand factor OS=Homo sapiens GN=VWF PE=1 SV=4	HCDGNVSSCGDHPSEGCFCPPDK	HexNAc(4)Hex(5)Fuc(1)NeuAc(1)
sp|P04275|VWF_HUMAN von Willebrand factor OS=Homo sapiens GN=VWF PE=1 SV=4	NVSCPQLEVPVCPSGFQLSCK	HexNAc(4)Hex(5)Fuc(1)NeuAc(1)
sp|P04278|SHBG_HUMAN Sex hormone-binding globulin OS=Homo sapiens GN=SHBG PE=1 SV=2	LDVDQALNR	HexNAc(4)Hex(5)NeuAc(2)
sp|P04278|SHBG_HUMAN Sex hormone-binding globulin OS=Homo sapiens GN=SHBG PE=1 SV=2	SHEIWTHSCPQSPGNGTDASH	HexNAc(4)Hex(5)NeuAc(2)
sp|P05155|IC1_HUMAN Plasma protease C1 inhibitor OS=Homo sapiens GN=SERPING1 PE=1 SV=2	DTFVNASR	HexNAc(3)Hex(4)NeuAc(1)
sp|P05155|IC1_HUMAN Plasma protease C1 inhibitor OS=Homo sapiens GN=SERPING1 PE=1 SV=2	DTFVNASR	HexNAc(4)Hex(5)Fuc(1)
sp|P05155|IC1_HUMAN Plasma protease C1 inhibitor OS=Homo sapiens GN=SERPING1 PE=1 SV=2	DTFVNASR	HexNAc(4)Hex(5)Fuc(1)NeuAc(1)
sp|P05155|IC1_HUMAN Plasma protease C1 inhibitor OS=Homo sapiens GN=SERPING1 PE=1 SV=2	DTFVNASR	HexNAc(4)Hex(5)Fuc(1)NeuAc(2)
sp|P05155|IC1_HUMAN Plasma protease C1 inhibitor OS=Homo sapiens GN=SERPING1 PE=1 SV=2	DTFVNASR	HexNAc(4)Hex(5)NeuAc(1)
sp|P05155|IC1_HUMAN Plasma protease C1 inhibitor OS=Homo sapiens GN=SERPING1 PE=1 SV=2	DTFVNASR	HexNAc(4)Hex(5)NeuAc(2)
sp|P05155|IC1_HUMAN Plasma protease C1 inhibitor OS=Homo sapiens GN=SERPING1 PE=1 SV=2	DTFVNASR	HexNAc(5)Hex(5)Fuc(1)
sp|P05155|IC1_HUMAN Plasma protease C1 inhibitor OS=Homo sapiens GN=SERPING1 PE=1 SV=2	DTFVNASR	HexNAc(5)Hex(6)Fuc(1)NeuAc(1)
sp|P05155|IC1_HUMAN Plasma protease C1 inhibitor OS=Homo sapiens GN=SERPING1 PE=1 SV=2	DTFVNASR	HexNAc(5)Hex(6)Fuc(1)NeuAc(3)
sp|P05155|IC1_HUMAN Plasma protease C1 inhibitor OS=Homo sapiens GN=SERPING1 PE=1 SV=2	DTFVNASR	HexNAc(5)Hex(6)Fuc(2)NeuAc(3)
sp|P05155|IC1_HUMAN Plasma protease C1 inhibitor OS=Homo sapiens GN=SERPING1 PE=1 SV=2	DTFVNASR	HexNAc(5)Hex(6)NeuAc(1)
sp|P05155|IC1_HUMAN Plasma protease C1 inhibitor OS=Homo sapiens GN=SERPING1 PE=1 SV=2	DTFVNASR	HexNAc(5)Hex(6)NeuAc(2)
sp|P05155|IC1_HUMAN Plasma protease C1 inhibitor OS=Homo sapiens GN=SERPING1 PE=1 SV=2	DTFVNASR	HexNAc(5)Hex(6)NeuAc(3)
sp|P05155|IC1_HUMAN Plasma protease C1 inhibitor OS=Homo sapiens GN=SERPING1 PE=1 SV=2	DTFVNASR	HexNAc(6)Hex(7)Fuc(1)NeuAc(2)
sp|P05155|IC1_HUMAN Plasma protease C1 inhibitor OS=Homo sapiens GN=SERPING1 PE=1 SV=2	TLYSSSPRVLSNNSDANLELINTWVAK	HexNAc(1)Fuc(1)
sp|P05155|IC1_HUMAN Plasma protease C1 inhibitor OS=Homo sapiens GN=SERPING1 PE=1 SV=2	VGQLQLSHNLSLVILVPQNLK	HexNAc(4)Hex(5)Fuc(2)NeuAc(1)
sp|P05155|IC1_HUMAN Plasma protease C1 inhibitor OS=Homo sapiens GN=SERPING1 PE=1 SV=2	VGQLQLSHNLSLVILVPQNLK	HexNAc(4)Hex(5)NeuAc(2)
sp|P05155|IC1_HUMAN Plasma protease C1 inhibitor OS=Homo sapiens GN=SERPING1 PE=1 SV=2	VLSNNSDANLELINTWVAK	HexNAc(4)Hex(5)Fuc(1)NeuAc(2)
sp|P05155|IC1_HUMAN Plasma protease C1 inhibitor OS=Homo sapiens GN=SERPING1 PE=1 SV=2	VLSNNSDANLELINTWVAK	HexNAc(4)Hex(5)NeuAc(2)
sp|P05155|IC1_HUMAN Plasma protease C1 inhibitor OS=Homo sapiens GN=SERPING1 PE=1 SV=2	VLSNNSDANLELINTWVAK	HexNAc(6)Hex(7)
sp|P05156|CFAI_HUMAN Complement factor I OS=Homo sapiens GN=CFI PE=1 SV=2	FLNNGTCTAEGK	HexNAc(4)Hex(5)Fuc(1)NeuAc(1)
sp|P05156|CFAI_HUMAN Complement factor I OS=Homo sapiens GN=CFI PE=1 SV=2	FLNNGTCTAEGK	HexNAc(4)Hex(5)NeuAc(2)
sp|P05156|CFAI_HUMAN Complement factor I OS=Homo sapiens GN=CFI PE=1 SV=2	LISNCSK	HexNAc(3)Hex(4)NeuAc(1)
sp|P05156|CFAI_HUMAN Complement factor I OS=Homo sapiens GN=CFI PE=1 SV=2	LISNCSK	HexNAc(4)Hex(5)NeuAc(2)
sp|P05156|CFAI_HUMAN Complement factor I OS=Homo sapiens GN=CFI PE=1 SV=2	NGTAVCATNR	HexNAc(3)Hex(4)NeuAc(1)
sp|P05156|CFAI_HUMAN Complement factor I OS=Homo sapiens GN=CFI PE=1 SV=2	NGTAVCATNR	HexNAc(4)Hex(5)Fuc(1)NeuAc(2)
sp|P05156|CFAI_HUMAN Complement factor I OS=Homo sapiens GN=CFI PE=1 SV=2	NGTAVCATNR	HexNAc(4)Hex(5)NeuAc(2)
sp|P05156|CFAI_HUMAN Complement factor I OS=Homo sapiens GN=CFI PE=1 SV=2	SIPACVPWSPYLFQPNDTCIVSGWGR	HexNAc(4)Hex(5)NeuAc(2)
sp|P05160|F13B_HUMAN Coagulation factor XIII B chain OS=Homo sapiens GN=F13B PE=1 SV=3	EHETCLAPELYNGNYSTTQK	HexNAc(4)Hex(5)NeuAc(2)
sp|P05160|F13B_HUMAN Coagulation factor XIII B chain OS=Homo sapiens GN=F13B PE=1 SV=3	KEHETCLAPELYNGNYSTTQK	HexNAc(4)Hex(5)Fuc(1)NeuAc(2)
sp|P05160|F13B_HUMAN Coagulation factor XIII B chain OS=Homo sapiens GN=F13B PE=1 SV=3	KEHETCLAPELYNGNYSTTQK	HexNAc(4)Hex(5)NeuAc(2)
sp|P05362|ICAM1_HUMAN Intercellular adhesion molecule 1 OS=Homo sapiens GN=ICAM1 PE=1 SV=2	NLTLR	HexNAc(5)Hex(6)NeuAc(3)
sp|P05543|THBG_HUMAN Thyroxine-binding globulin OS=Homo sapiens GN=SERPINA7 PE=1 SV=2	VTACHSSQPNATLYK	HexNAc(4)Hex(5)NeuAc(1)
sp|P05543|THBG_HUMAN Thyroxine-binding globulin OS=Homo sapiens GN=SERPINA7 PE=1 SV=2	VTACHSSQPNATLYK	HexNAc(4)Hex(5)NeuAc(2)
sp|P05546|HEP2_HUMAN Heparin cofactor 2 OS=Homo sapiens GN=SERPIND1 PE=1 SV=3	DFVNASSK	HexNAc(4)Hex(5)Fuc(1)NeuAc(2)
sp|P05546|HEP2_HUMAN Heparin cofactor 2 OS=Homo sapiens GN=SERPIND1 PE=1 SV=3	DFVNASSK	HexNAc(4)Hex(5)NeuAc(2)
sp|P05546|HEP2_HUMAN Heparin cofactor 2 OS=Homo sapiens GN=SERPIND1 PE=1 SV=3	DFVNASSK	HexNAc(5)Hex(6)NeuAc(3)
sp|P05546|HEP2_HUMAN Heparin cofactor 2 OS=Homo sapiens GN=SERPIND1 PE=1 SV=3	GGETAQSADPQWEQLNNKNLSMPLLPADFHK	HexNAc(4)Hex(5)NeuAc(2)
sp|P05546|HEP2_HUMAN Heparin cofactor 2 OS=Homo sapiens GN=SERPIND1 PE=1 SV=3	NLSMPLLPADFHK	HexNAc(4)Hex(5)Fuc(1)NeuAc(2)
sp|P05546|HEP2_HUMAN Heparin cofactor 2 OS=Homo sapiens GN=SERPIND1 PE=1 SV=3	NLSMPLLPADFHK	HexNAc(4)Hex(5)NeuAc(2)
sp|P05546|HEP2_HUMAN Heparin cofactor 2 OS=Homo sapiens GN=SERPIND1 PE=1 SV=3	NLSMPLLPADFHK	HexNAc(5)Hex(5)Fuc(1)NeuAc(2)
sp|P05546|HEP2_HUMAN Heparin cofactor 2 OS=Homo sapiens GN=SERPIND1 PE=1 SV=3	NLSMPLLPADFHK	HexNAc(5)Hex(6)Fuc(1)NeuAc(3)
sp|P05546|HEP2_HUMAN Heparin cofactor 2 OS=Homo sapiens GN=SERPIND1 PE=1 SV=3	NLSMPLLPADFHK	HexNAc(5)Hex(6)NeuAc(3)
sp|P06681|CO2_HUMAN Complement C2 OS=Homo sapiens GN=C2 PE=1 SV=2	QSVPAHFVALNGSK	HexNAc(1)
sp|P06681|CO2_HUMAN Complement C2 OS=Homo sapiens GN=C2 PE=1 SV=2	QSVPAHFVALNGSK	HexNAc(2)Hex(3)
sp|P06681|CO2_HUMAN Complement C2 OS=Homo sapiens GN=C2 PE=1 SV=2	QSVPAHFVALNGSK	HexNAc(2)Hex(4)
sp|P06681|CO2_HUMAN Complement C2 OS=Homo sapiens GN=C2 PE=1 SV=2	QSVPAHFVALNGSK	HexNAc(2)Hex(5)
sp|P06681|CO2_HUMAN Complement C2 OS=Homo sapiens GN=C2 PE=1 SV=2	QSVPAHFVALNGSK	HexNAc(2)Hex(6)
sp|P06681|CO2_HUMAN Complement C2 OS=Homo sapiens GN=C2 PE=1 SV=2	QSVPAHFVALNGSK	HexNAc(2)Hex(7)
sp|P06681|CO2_HUMAN Complement C2 OS=Homo sapiens GN=C2 PE=1 SV=2	QSVPAHFVALNGSK	HexNAc(2)Hex(8)
sp|P06681|CO2_HUMAN Complement C2 OS=Homo sapiens GN=C2 PE=1 SV=2	QSVPAHFVALNGSK	HexNAc(2)Hex(9)
sp|P06681|CO2_HUMAN Complement C2 OS=Homo sapiens GN=C2 PE=1 SV=2	QSVPAHFVALNGSK	HexNAc(3)Hex(4)NeuAc(1)
sp|P06681|CO2_HUMAN Complement C2 OS=Homo sapiens GN=C2 PE=1 SV=2	QSVPAHFVALNGSK	HexNAc(3)Hex(5)NeuAc(1)
sp|P06681|CO2_HUMAN Complement C2 OS=Homo sapiens GN=C2 PE=1 SV=2	QSVPAHFVALNGSK	HexNAc(3)Hex(6)
sp|P06681|CO2_HUMAN Complement C2 OS=Homo sapiens GN=C2 PE=1 SV=2	QSVPAHFVALNGSK	HexNAc(3)Hex(6)NeuAc(1)
sp|P06681|CO2_HUMAN Complement C2 OS=Homo sapiens GN=C2 PE=1 SV=2	QSVPAHFVALNGSK	HexNAc(4)Hex(5)NeuAc(1)
sp|P06681|CO2_HUMAN Complement C2 OS=Homo sapiens GN=C2 PE=1 SV=2	TMFPNLTDVR	HexNAc(4)Hex(5)Fuc(1)NeuAc(2)
sp|P06681|CO2_HUMAN Complement C2 OS=Homo sapiens GN=C2 PE=1 SV=2	TMFPNLTDVR	HexNAc(4)Hex(5)NeuAc(2)
sp|P06681|CO2_HUMAN Complement C2 OS=Homo sapiens GN=C2 PE=1 SV=2	TMFPNLTDVR	HexNAc(5)Hex(6)Fuc(1)NeuAc(3)
sp|P06681|CO2_HUMAN Complement C2 OS=Homo sapiens GN=C2 PE=1 SV=2	TMFPNLTDVR	HexNAc(5)Hex(6)NeuAc(3)
sp|P07339|CATD_HUMAN Cathepsin D OS=Homo sapiens GN=CTSD PE=1 SV=1	GSLSYLNVTR	HexNAc(4)Hex(5)NeuAc(2)
sp|P07339|CATD_HUMAN Cathepsin D OS=Homo sapiens GN=CTSD PE=1 SV=1	GSLSYLNVTR	HexNAc(5)Hex(6)NeuAc(2)
sp|P07357|CO8A_HUMAN Complement component C8 alpha chain OS=Homo sapiens GN=C8A PE=1 SV=2	GGSSGWSGGLAQNR	HexNAc(4)Hex(5)NeuAc(1)
sp|P07357|CO8A_HUMAN Complement component C8 alpha chain OS=Homo sapiens GN=C8A PE=1 SV=2	GGSSGWSGGLAQNR	HexNAc(4)Hex(5)NeuAc(2)
sp|P07358|CO8B_HUMAN Complement component C8 beta chain OS=Homo sapiens GN=C8B PE=1 SV=3	EYESYSDFERNVTEK	HexNAc(4)Hex(5)NeuAc(1)
sp|P07358|CO8B_HUMAN Complement component C8 beta chain OS=Homo sapiens GN=C8B PE=1 SV=3	EYESYSDFERNVTEK	HexNAc(4)Hex(5)NeuAc(2)
sp|P07602|SAP_HUMAN Prosaposin OS=Homo sapiens GN=PSAP PE=1 SV=2	TNSTFVQALVEHVK	HexNAc(1)
sp|P07602|SAP_HUMAN Prosaposin OS=Homo sapiens GN=PSAP PE=1 SV=2	TNSTFVQALVEHVK	HexNAc(2)Hex(2)Fuc(1)
sp|P07996|TSP1_HUMAN Thrombospondin-1 OS=Homo sapiens GN=THBS1 PE=1 SV=2	VVNSTTGPGEHLR	HexNAc(4)Hex(5)Fuc(1)NeuAc(1)
sp|P07996|TSP1_HUMAN Thrombospondin-1 OS=Homo sapiens GN=THBS1 PE=1 SV=2	VVNSTTGPGEHLR	HexNAc(4)Hex(5)NeuAc(1)
sp|P07996|TSP1_HUMAN Thrombospondin-1 OS=Homo sapiens GN=THBS1 PE=1 SV=2	VVNSTTGPGEHLR	HexNAc(4)Hex(5)NeuAc(2)
sp|P08185|CBG_HUMAN Corticosteroid-binding globulin OS=Homo sapiens GN=SERPINA6 PE=1 SV=1	AQLLQGLGFNLTER	HexNAc(4)Hex(5)NeuAc(2)
sp|P08185|CBG_HUMAN Corticosteroid-binding globulin OS=Homo sapiens GN=SERPINA6 PE=1 SV=1	AQLLQGLGFNLTER	HexNAc(5)Hex(6)NeuAc(2)
sp|P08571|CD14_HUMAN Monocyte differentiation antigen CD14 OS=Homo sapiens GN=CD14 PE=1 SV=2	NVSWATGR	HexNAc(4)Hex(5)NeuAc(1)
sp|P08571|CD14_HUMAN Monocyte differentiation antigen CD14 OS=Homo sapiens GN=CD14 PE=1 SV=2	NVSWATGR	HexNAc(4)Hex(5)NeuAc(2)
sp|P08603|CFAH_HUMAN Complement factor H OS=Homo sapiens GN=CFH PE=1 SV=4	IPCSQPPQIEHGTINSSR	HexNAc(3)Hex(4)NeuAc(1)
sp|P08603|CFAH_HUMAN Complement factor H OS=Homo sapiens GN=CFH PE=1 SV=4	IPCSQPPQIEHGTINSSR	HexNAc(4)Hex(5)Fuc(1)NeuAc(1)
sp|P08603|CFAH_HUMAN Complement factor H OS=Homo sapiens GN=CFH PE=1 SV=4	IPCSQPPQIEHGTINSSR	HexNAc(4)Hex(5)Fuc(1)NeuAc(2)
sp|P08603|CFAH_HUMAN Complement factor H OS=Homo sapiens GN=CFH PE=1 SV=4	IPCSQPPQIEHGTINSSR	HexNAc(4)Hex(5)Fuc(2)NeuAc(1)
sp|P08603|CFAH_HUMAN Complement factor H OS=Homo sapiens GN=CFH PE=1 SV=4	IPCSQPPQIEHGTINSSR	HexNAc(4)Hex(5)NeuAc(1)
sp|P08603|CFAH_HUMAN Complement factor H OS=Homo sapiens GN=CFH PE=1 SV=4	IPCSQPPQIEHGTINSSR	HexNAc(4)Hex(5)NeuAc(2)
sp|P08603|CFAH_HUMAN Complement factor H OS=Homo sapiens GN=CFH PE=1 SV=4	IPCSQPPQIEHGTINSSR	HexNAc(5)Hex(4)Fuc(1)
sp|P08603|CFAH_HUMAN Complement factor H OS=Homo sapiens GN=CFH PE=1 SV=4	IPCSQPPQIEHGTINSSR	HexNAc(5)Hex(5)Fuc(1)
sp|P08603|CFAH_HUMAN Complement factor H OS=Homo sapiens GN=CFH PE=1 SV=4	IPCSQPPQIEHGTINSSR	HexNAc(5)Hex(6)Fuc(1)NeuAc(2)
sp|P08603|CFAH_HUMAN Complement factor H OS=Homo sapiens GN=CFH PE=1 SV=4	IPCSQPPQIEHGTINSSR	HexNAc(5)Hex(6)Fuc(1)NeuAc(3)
sp|P08603|CFAH_HUMAN Complement factor H OS=Homo sapiens GN=CFH PE=1 SV=4	IPCSQPPQIEHGTINSSR	HexNAc(5)Hex(6)NeuAc(2)
sp|P08603|CFAH_HUMAN Complement factor H OS=Homo sapiens GN=CFH PE=1 SV=4	IPCSQPPQIEHGTINSSR	HexNAc(5)Hex(6)NeuAc(3)
sp|P08603|CFAH_HUMAN Complement factor H OS=Homo sapiens GN=CFH PE=1 SV=4	IPCSQPPQIEHGTINSSR	HexNAc(6)Hex(7)
sp|P08603|CFAH_HUMAN Complement factor H OS=Homo sapiens GN=CFH PE=1 SV=4	ISEENETTCYMGK	HexNAc(4)Hex(5)Fuc(1)NeuAc(1)
sp|P08603|CFAH_HUMAN Complement factor H OS=Homo sapiens GN=CFH PE=1 SV=4	ISEENETTCYMGK	HexNAc(4)Hex(5)Fuc(1)NeuAc(2)
sp|P08603|CFAH_HUMAN Complement factor H OS=Homo sapiens GN=CFH PE=1 SV=4	ISEENETTCYMGK	HexNAc(4)Hex(5)NeuAc(1)
sp|P08603|CFAH_HUMAN Complement factor H OS=Homo sapiens GN=CFH PE=1 SV=4	ISEENETTCYMGK	HexNAc(4)Hex(5)NeuAc(2)
sp|P08603|CFAH_HUMAN Complement factor H OS=Homo sapiens GN=CFH PE=1 SV=4	ISEENETTCYMGK	HexNAc(5)Hex(6)NeuAc(1)
sp|P08603|CFAH_HUMAN Complement factor H OS=Homo sapiens GN=CFH PE=1 SV=4	ISEENETTCYMGK	HexNAc(5)Hex(6)NeuAc(2)
sp|P08603|CFAH_HUMAN Complement factor H OS=Homo sapiens GN=CFH PE=1 SV=4	ISEENETTCYMGK	HexNAc(5)Hex(6)NeuAc(3)
sp|P08603|CFAH_HUMAN Complement factor H OS=Homo sapiens GN=CFH PE=1 SV=4	MDGASNVTCINSR	HexNAc(4)Hex(5)Fuc(1)
sp|P08603|CFAH_HUMAN Complement factor H OS=Homo sapiens GN=CFH PE=1 SV=4	MDGASNVTCINSR	HexNAc(4)Hex(5)Fuc(1)NeuAc(1)
sp|P08603|CFAH_HUMAN Complement factor H OS=Homo sapiens GN=CFH PE=1 SV=4	MDGASNVTCINSR	HexNAc(4)Hex(5)Fuc(1)NeuAc(2)
sp|P08603|CFAH_HUMAN Complement factor H OS=Homo sapiens GN=CFH PE=1 SV=4	MDGASNVTCINSR	HexNAc(4)Hex(5)NeuAc(1)
sp|P08603|CFAH_HUMAN Complement factor H OS=Homo sapiens GN=CFH PE=1 SV=4	MDGASNVTCINSR	HexNAc(4)Hex(5)NeuAc(2)
sp|P08603|CFAH_HUMAN Complement factor H OS=Homo sapiens GN=CFH PE=1 SV=4	MDGASNVTCINSR	HexNAc(5)Hex(4)NeuAc(2)
sp|P08603|CFAH_HUMAN Complement factor H OS=Homo sapiens GN=CFH PE=1 SV=4	SPDVINGSPISQK	HexNAc(4)Hex(5)Fuc(1)NeuAc(2)
sp|P08603|CFAH_HUMAN Complement factor H OS=Homo sapiens GN=CFH PE=1 SV=4	SPDVINGSPISQK	HexNAc(4)Hex(5)NeuAc(2)
sp|P09172|DOPO_HUMAN Dopamine beta-hydroxylase OS=Homo sapiens GN=DBH PE=1 SV=3	ALYSFAPISMHCNK	HexNAc(2)Hex(5)
sp|P09172|DOPO_HUMAN Dopamine beta-hydroxylase OS=Homo sapiens GN=DBH PE=1 SV=3	ALYSFAPISMHCNK	HexNAc(2)Hex(6)
sp|P09172|DOPO_HUMAN Dopamine beta-hydroxylase OS=Homo sapiens GN=DBH PE=1 SV=3	ALYSFAPISMHCNK	HexNAc(2)Hex(8)
sp|P09871|C1S_HUMAN Complement C1s subcomponent OS=Homo sapiens GN=C1S PE=1 SV=1	NCGVNCSGDVFTALIGEIASPNYPKPYPENSR	HexNAc(4)Hex(5)Fuc(2)NeuAc(1)
sp|P09871|C1S_HUMAN Complement C1s subcomponent OS=Homo sapiens GN=C1S PE=1 SV=1	NCGVNCSGDVFTALIGEIASPNYPKPYPENSR	HexNAc(4)Hex(5)NeuAc(2)
sp|P09871|C1S_HUMAN Complement C1s subcomponent OS=Homo sapiens GN=C1S PE=1 SV=1	NCGVNCSGDVFTALIGEIASPNYPKPYPENSR	HexNAc(4)Hex(6)Fuc(1)NeuAc(1)
sp|P10643|CO7_HUMAN Complement component C7 OS=Homo sapiens GN=C7 PE=1 SV=2	INNDFNYEFYNSTWSYVK	HexNAc(2)Hex(5)
sp|P10643|CO7_HUMAN Complement component C7 OS=Homo sapiens GN=C7 PE=1 SV=2	NYTLTGR	HexNAc(4)Hex(5)Fuc(1)NeuAc(1)
sp|P10643|CO7_HUMAN Complement component C7 OS=Homo sapiens GN=C7 PE=1 SV=2	NYTLTGR	HexNAc(4)Hex(5)Fuc(1)NeuAc(2)
sp|P10643|CO7_HUMAN Complement component C7 OS=Homo sapiens GN=C7 PE=1 SV=2	NYTLTGR	HexNAc(5)Hex(5)Fuc(1)
sp|P10643|CO7_HUMAN Complement component C7 OS=Homo sapiens GN=C7 PE=1 SV=2	NYTLTGR	HexNAc(5)Hex(5)Fuc(1)NeuAc(1)
sp|P10643|CO7_HUMAN Complement component C7 OS=Homo sapiens GN=C7 PE=1 SV=2	NYTLTGR	HexNAc(5)Hex(5)Fuc(1)NeuAc(2)
sp|P10909|CLUS_HUMAN Clusterin OS=Homo sapiens GN=CLU PE=1 SV=1	EDALNETR	HexNAc(5)Hex(6)Fuc(1)NeuAc(3)
sp|P10909|CLUS_HUMAN Clusterin OS=Homo sapiens GN=CLU PE=1 SV=1	EDALNETR	HexNAc(5)Hex(6)NeuAc(3)
sp|P10909|CLUS_HUMAN Clusterin OS=Homo sapiens GN=CLU PE=1 SV=1	KEDALNETR	HexNAc(5)Hex(6)NeuAc(3)
sp|P10909|CLUS_HUMAN Clusterin OS=Homo sapiens GN=CLU PE=1 SV=1	KKEDALNETR	HexNAc(5)Hex(6)Fuc(1)NeuAc(3)
sp|P10909|CLUS_HUMAN Clusterin OS=Homo sapiens GN=CLU PE=1 SV=1	LANLTQGEDQYYLR	HexNAc(4)Hex(5)Fuc(1)NeuAc(2)
sp|P10909|CLUS_HUMAN Clusterin OS=Homo sapiens GN=CLU PE=1 SV=1	LANLTQGEDQYYLR	HexNAc(4)Hex(5)NeuAc(2)
sp|P10909|CLUS_HUMAN Clusterin OS=Homo sapiens GN=CLU PE=1 SV=1	LANLTQGEDQYYLR	HexNAc(5)Hex(6)Fuc(1)NeuAc(3)
sp|P13671|CO6_HUMAN Complement component C6 OS=Homo sapiens GN=C6 PE=1 SV=3	VLNFTTK	HexNAc(4)Hex(5)NeuAc(1)
sp|P13671|CO6_HUMAN Complement component C6 OS=Homo sapiens GN=C6 PE=1 SV=3	VLNFTTK	HexNAc(4)Hex(5)NeuAc(2)
sp|P19823|ITIH2_HUMAN Inter-alpha-trypsin inhibitor heavy chain H2 OS=Homo sapiens GN=ITIH2 PE=1 SV=2	GAFISNFSMTVDGK	HexNAc(2)Hex(7)
sp|P19823|ITIH2_HUMAN Inter-alpha-trypsin inhibitor heavy chain H2 OS=Homo sapiens GN=ITIH2 PE=1 SV=2	GAFISNFSMTVDGK	HexNAc(4)Hex(5)NeuAc(1)
sp|P19823|ITIH2_HUMAN Inter-alpha-trypsin inhibitor heavy chain H2 OS=Homo sapiens GN=ITIH2 PE=1 SV=2	GAFISNFSMTVDGK	HexNAc(4)Hex(5)NeuAc(2)
sp|P19827|ITIH1_HUMAN Inter-alpha-trypsin inhibitor heavy chain H1 OS=Homo sapiens GN=ITIH1 PE=1 SV=3	ANLSSQALQMSLDYGFVTPLTSMSIR	HexNAc(4)Hex(6)Fuc(1)NeuAc(1)
sp|P19827|ITIH1_HUMAN Inter-alpha-trypsin inhibitor heavy chain H1 OS=Homo sapiens GN=ITIH1 PE=1 SV=3	DKICDLLVANNHFAHFFAPQNLTNMNK	HexNAc(4)Hex(5)Fuc(1)NeuAc(2)
sp|P19827|ITIH1_HUMAN Inter-alpha-trypsin inhibitor heavy chain H1 OS=Homo sapiens GN=ITIH1 PE=1 SV=3	DKICDLLVANNHFAHFFAPQNLTNMNK	HexNAc(4)Hex(5)NeuAc(2)
sp|P19827|ITIH1_HUMAN Inter-alpha-trypsin inhibitor heavy chain H1 OS=Homo sapiens GN=ITIH1 PE=1 SV=3	ICDLLVANNHFAHFFAPQNLTNMNK	HexNAc(4)Hex(5)Fuc(2)NeuAc(1)
sp|P19827|ITIH1_HUMAN Inter-alpha-trypsin inhibitor heavy chain H1 OS=Homo sapiens GN=ITIH1 PE=1 SV=3	ICDLLVANNHFAHFFAPQNLTNMNK	HexNAc(4)Hex(5)NeuAc(2)
sp|P20742|PZP_HUMAN Pregnancy zone protein OS=Homo sapiens GN=PZP PE=1 SV=4	VNITVCGEYTYGK	HexNAc(5)Hex(5)Fuc(1)NeuAc(2)
sp|P20851|C4BPB_HUMAN C4b-binding protein beta chain OS=Homo sapiens GN=C4BPB PE=1 SV=1	TLFCNASK	HexNAc(4)Hex(5)NeuAc(2)
sp|P22792|CPN2_HUMAN Carboxypeptidase N subunit 2 OS=Homo sapiens GN=CPN2 PE=1 SV=3	AFGSNPNLTK	HexNAc(4)Hex(5)NeuAc(2)
sp|P22792|CPN2_HUMAN Carboxypeptidase N subunit 2 OS=Homo sapiens GN=CPN2 PE=1 SV=3	AFGSNPNLTK	HexNAc(5)Hex(6)Fuc(1)NeuAc(3)
sp|P22792|CPN2_HUMAN Carboxypeptidase N subunit 2 OS=Homo sapiens GN=CPN2 PE=1 SV=3	AFGSNPNLTK	HexNAc(5)Hex(6)NeuAc(3)
sp|P22891|PROZ_HUMAN Vitamin K-dependent protein Z OS=Homo sapiens GN=PROZ PE=1 SV=2	NITVK	HexNAc(4)Hex(5)NeuAc(2)
sp|P26927|HGFL_HUMAN Hepatocyte growth factor-like protein OS=Homo sapiens GN=MST1 PE=1 SV=2	AFHYNVSSHGCQLLPWTQHSPHTR	HexNAc(4)Hex(5)NeuAc(1)
sp|P26927|HGFL_HUMAN Hepatocyte growth factor-like protein OS=Homo sapiens GN=MST1 PE=1 SV=2	AFHYNVSSHGCQLLPWTQHSPHTR	HexNAc(4)Hex(5)NeuAc(2)
sp|P26927|HGFL_HUMAN Hepatocyte growth factor-like protein OS=Homo sapiens GN=MST1 PE=1 SV=2	GTANTTTAGVPCQR	HexNAc(4)Hex(5)NeuAc(2)
sp|P27169|PON1_HUMAN Serum paraoxonase/arylesterase 1 OS=Homo sapiens GN=PON1 PE=1 SV=3	HANWTLTPLK	HexNAc(4)Hex(5)NeuAc(2)
sp|P27487|DPP4_HUMAN Dipeptidyl peptidase 4 OS=Homo sapiens GN=DPP4 PE=1 SV=2	IPNNTQWVTWSPVGHK	HexNAc(4)Hex(5)Fuc(2)NeuAc(1)
sp|P33151|CADH5_HUMAN Cadherin-5 OS=Homo sapiens GN=CDH5 PE=1 SV=5	ENISEYHLTAVIVDK	HexNAc(4)Hex(5)NeuAc(1)
sp|P35858|ALS_HUMAN Insulin-like growth factor-binding protein complex acid labile subunit OS=Homo sapiens GN=IGFALS PE=1 SV=1	AGAFLGLTNVAVMNLSGNCLR	HexNAc(3)Hex(5)
sp|P43251|BTD_HUMAN Biotinidase OS=Homo sapiens GN=BTD PE=1 SV=2	DVQIIVFPEDGIHGFNFTR	HexNAc(4)Hex(5)NeuAc(2)
sp|P43251|BTD_HUMAN Biotinidase OS=Homo sapiens GN=BTD PE=1 SV=2	FNDTEVLQR	HexNAc(4)Hex(5)NeuAc(2)
sp|P43251|BTD_HUMAN Biotinidase OS=Homo sapiens GN=BTD PE=1 SV=2	FNDTEVLQR	HexNAc(5)Hex(6)Fuc(1)NeuAc(3)
sp|P43251|BTD_HUMAN Biotinidase OS=Homo sapiens GN=BTD PE=1 SV=2	FNDTEVLQR	HexNAc(5)Hex(6)Fuc(2)NeuAc(2)
sp|P43251|BTD_HUMAN Biotinidase OS=Homo sapiens GN=BTD PE=1 SV=2	FNDTEVLQR	HexNAc(5)Hex(6)NeuAc(3)
sp|P43251|BTD_HUMAN Biotinidase OS=Homo sapiens GN=BTD PE=1 SV=2	NPVGLIGAENATGETDPSHSK	HexNAc(5)Hex(6)Fuc(1)NeuAc(3)
sp|P43652|AFAM_HUMAN Afamin OS=Homo sapiens GN=AFM PE=1 SV=1	DIENFNSTQK	HexNAc(4)Hex(5)Fuc(1)NeuAc(2)
sp|P43652|AFAM_HUMAN Afamin OS=Homo sapiens GN=AFM PE=1 SV=1	DIENFNSTQK	HexNAc(4)Hex(5)NeuAc(2)
sp|P43652|AFAM_HUMAN Afamin OS=Homo sapiens GN=AFM PE=1 SV=1	DIENFNSTQK	HexNAc(5)Hex(6)Fuc(1)NeuAc(3)
sp|P43652|AFAM_HUMAN Afamin OS=Homo sapiens GN=AFM PE=1 SV=1	DIENFNSTQK	HexNAc(5)Hex(6)NeuAc(3)
sp|P43652|AFAM_HUMAN Afamin OS=Homo sapiens GN=AFM PE=1 SV=1	YAEDKFNETTEK	HexNAc(4)Hex(5)Fuc(1)NeuAc(2)
sp|P43652|AFAM_HUMAN Afamin OS=Homo sapiens GN=AFM PE=1 SV=1	YAEDKFNETTEK	HexNAc(4)Hex(5)NeuAc(1)
sp|P43652|AFAM_HUMAN Afamin OS=Homo sapiens GN=AFM PE=1 SV=1	YAEDKFNETTEK	HexNAc(4)Hex(5)NeuAc(2)
sp|P43652|AFAM_HUMAN Afamin OS=Homo sapiens GN=AFM PE=1 SV=1	YAEDKFNETTEK	HexNAc(5)Hex(6)Fuc(1)NeuAc(3)
sp|P43652|AFAM_HUMAN Afamin OS=Homo sapiens GN=AFM PE=1 SV=1	YAEDKFNETTEK	HexNAc(5)Hex(6)Fuc(2)NeuAc(2)
sp|P43652|AFAM_HUMAN Afamin OS=Homo sapiens GN=AFM PE=1 SV=1	YAEDKFNETTEK	HexNAc(5)Hex(6)NeuAc(3)
sp|P48740|MASP1_HUMAN Mannan-binding lectin serine protease 1 OS=Homo sapiens GN=MASP1 PE=1 SV=3	FGYILHTDNR	HexNAc(4)Hex(5)NeuAc(2)
sp|P48740|MASP1_HUMAN Mannan-binding lectin serine protease 1 OS=Homo sapiens GN=MASP1 PE=1 SV=3	NNLTTYK	HexNAc(4)Hex(5)Fuc(1)NeuAc(1)
sp|P48740|MASP1_HUMAN Mannan-binding lectin serine protease 1 OS=Homo sapiens GN=MASP1 PE=1 SV=3	NNLTTYK	HexNAc(4)Hex(5)NeuAc(2)
sp|P49908|SEPP1_HUMAN Selenoprotein P OS=Homo sapiens GN=SELENOP PE=1 SV=3	CGNCSLTTLK	HexNAc(2)Hex(11)
sp|P49908|SEPP1_HUMAN Selenoprotein P OS=Homo sapiens GN=SELENOP PE=1 SV=3	EGYSNISYIVVNHQGISSR	HexNAc(4)Hex(5)NeuAc(2)
sp|P49908|SEPP1_HUMAN Selenoprotein P OS=Homo sapiens GN=SELENOP PE=1 SV=3	KCGNCSLTTLK	HexNAc(4)Hex(5)NeuAc(2)
sp|P51884|LUM_HUMAN Lumican OS=Homo sapiens GN=LUM PE=1 SV=2	AFENVTDLQWLILDHNLLENSK	HexNAc(5)Hex(6)Fuc(1)NeuAc(2)
sp|P51884|LUM_HUMAN Lumican OS=Homo sapiens GN=LUM PE=1 SV=2	AFENVTDLQWLILDHNLLENSK	HexNAc(6)Hex(7)Fuc(1)NeuAc(2)
sp|P51884|LUM_HUMAN Lumican OS=Homo sapiens GN=LUM PE=1 SV=2	KLHINHNNLTESVGPLPK	HexNAc(4)Hex(5)Fuc(1)
sp|P51884|LUM_HUMAN Lumican OS=Homo sapiens GN=LUM PE=1 SV=2	KLHINHNNLTESVGPLPK	HexNAc(4)Hex(5)Fuc(1)NeuAc(1)
sp|P51884|LUM_HUMAN Lumican OS=Homo sapiens GN=LUM PE=1 SV=2	KLHINHNNLTESVGPLPK	HexNAc(4)Hex(5)Fuc(1)NeuAc(2)
sp|P51884|LUM_HUMAN Lumican OS=Homo sapiens GN=LUM PE=1 SV=2	KLHINHNNLTESVGPLPK	HexNAc(5)Hex(6)Fuc(1)
sp|P51884|LUM_HUMAN Lumican OS=Homo sapiens GN=LUM PE=1 SV=2	KLHINHNNLTESVGPLPK	HexNAc(5)Hex(6)Fuc(1)NeuAc(1)
sp|P51884|LUM_HUMAN Lumican OS=Homo sapiens GN=LUM PE=1 SV=2	KLHINHNNLTESVGPLPK	HexNAc(5)Hex(6)Fuc(1)NeuAc(2)
sp|P51884|LUM_HUMAN Lumican OS=Homo sapiens GN=LUM PE=1 SV=2	KLHINHNNLTESVGPLPK	HexNAc(5)Hex(6)Fuc(3)NeuAc(1)
sp|P51884|LUM_HUMAN Lumican OS=Homo sapiens GN=LUM PE=1 SV=2	KLHINHNNLTESVGPLPK	HexNAc(6)Hex(7)Fuc(1)NeuAc(1)
sp|P51884|LUM_HUMAN Lumican OS=Homo sapiens GN=LUM PE=1 SV=2	LHINHNNLTESVGPLPK	HexNAc(4)Hex(5)Fuc(1)
sp|P51884|LUM_HUMAN Lumican OS=Homo sapiens GN=LUM PE=1 SV=2	LHINHNNLTESVGPLPK	HexNAc(4)Hex(5)Fuc(1)NeuAc(1)
sp|P51884|LUM_HUMAN Lumican OS=Homo sapiens GN=LUM PE=1 SV=2	LHINHNNLTESVGPLPK	HexNAc(4)Hex(5)Fuc(1)NeuAc(2)
sp|P51884|LUM_HUMAN Lumican OS=Homo sapiens GN=LUM PE=1 SV=2	LHINHNNLTESVGPLPK	HexNAc(5)Hex(5)Fuc(1)
sp|P51884|LUM_HUMAN Lumican OS=Homo sapiens GN=LUM PE=1 SV=2	LHINHNNLTESVGPLPK	HexNAc(5)Hex(6)Fuc(1)NeuAc(1)
sp|P51884|LUM_HUMAN Lumican OS=Homo sapiens GN=LUM PE=1 SV=2	LHINHNNLTESVGPLPK	HexNAc(5)Hex(6)Fuc(1)NeuAc(2)
sp|P51884|LUM_HUMAN Lumican OS=Homo sapiens GN=LUM PE=1 SV=2	LHINHNNLTESVGPLPK	HexNAc(5)Hex(6)Fuc(2)NeuAc(3)
sp|P51884|LUM_HUMAN Lumican OS=Homo sapiens GN=LUM PE=1 SV=2	LHINHNNLTESVGPLPK	HexNAc(6)Hex(7)Fuc(1)NeuAc(1)
sp|P51884|LUM_HUMAN Lumican OS=Homo sapiens GN=LUM PE=1 SV=2	LHINHNNLTESVGPLPK	HexNAc(6)Hex(7)Fuc(1)NeuAc(2)
sp|P51884|LUM_HUMAN Lumican OS=Homo sapiens GN=LUM PE=1 SV=2	LHINHNNLTESVGPLPK	HexNAc(7)Hex(8)Fuc(1)NeuAc(2)
sp|P55056|APOC4_HUMAN Apolipoprotein C-IV OS=Homo sapiens GN=APOC4 PE=1 SV=1	ELLETVVNR	HexNAc(4)Hex(5)NeuAc(2)
sp|P55058|PLTP_HUMAN Phospholipid transfer protein OS=Homo sapiens GN=PLTP PE=1 SV=1	VSNVSCQASVSR	HexNAc(4)Hex(5)Fuc(1)NeuAc(1)
sp|P80108|PHLD_HUMAN Phosphatidylinositol-glycan-specific phospholipase D OS=Homo sapiens GN=GPLD1 PE=1 SV=3	LGTSLSSGHVLMNGTLK	HexNAc(4)Hex(5)NeuAc(1)
sp|P80108|PHLD_HUMAN Phosphatidylinositol-glycan-specific phospholipase D OS=Homo sapiens GN=GPLD1 PE=1 SV=3	LGTSLSSGHVLMNGTLK	HexNAc(4)Hex(5)NeuAc(2)
sp|Q03591|FHR1_HUMAN Complement factor H-related protein 1 OS=Homo sapiens GN=CFHR1 PE=1 SV=2	LQNNENNISCVER	HexNAc(4)Hex(5)NeuAc(2)
sp|Q04756|HGFA_HUMAN Hepatocyte growth factor activator OS=Homo sapiens GN=HGFAC PE=1 SV=1	CFLGNGTGYR	HexNAc(4)Hex(5)NeuAc(2)
sp|Q04756|HGFA_HUMAN Hepatocyte growth factor activator OS=Homo sapiens GN=HGFAC PE=1 SV=1	DSVSVVLGQHFFNR	HexNAc(4)Hex(5)Fuc(2)NeuAc(1)
sp|Q06033|ITIH3_HUMAN Inter-alpha-trypsin inhibitor heavy chain H3 OS=Homo sapiens GN=ITIH3 PE=1 SV=2	NAHGEEKENLTAR	HexNAc(4)Hex(5)NeuAc(2)
sp|Q06033|ITIH3_HUMAN Inter-alpha-trypsin inhibitor heavy chain H3 OS=Homo sapiens GN=ITIH3 PE=1 SV=2	NAHGEEKENLTAR	HexNAc(5)Hex(6)Fuc(1)NeuAc(3)
sp|Q06033|ITIH3_HUMAN Inter-alpha-trypsin inhibitor heavy chain H3 OS=Homo sapiens GN=ITIH3 PE=1 SV=2	NAHGEEKENLTAR	HexNAc(5)Hex(6)NeuAc(3)
sp|Q07954|LRP1_HUMAN Prolow-density lipoprotein receptor-related protein 1 OS=Homo sapiens GN=LRP1 PE=1 SV=2	LYWISSGNHTINR	HexNAc(2)Hex(5)
sp|Q07954|LRP1_HUMAN Prolow-density lipoprotein receptor-related protein 1 OS=Homo sapiens GN=LRP1 PE=1 SV=2	LYWISSGNHTINR	HexNAc(2)Hex(6)
sp|Q07954|LRP1_HUMAN Prolow-density lipoprotein receptor-related protein 1 OS=Homo sapiens GN=LRP1 PE=1 SV=2	WTGHNVTVVQR	HexNAc(4)Hex(5)Fuc(1)
sp|Q6EMK4|VASN_HUMAN Vasorin OS=Homo sapiens GN=VASN PE=1 SV=1	LHEITNETFR	HexNAc(4)Hex(5)Fuc(1)NeuAc(2)
sp|Q6EMK4|VASN_HUMAN Vasorin OS=Homo sapiens GN=VASN PE=1 SV=1	LHEITNETFR	HexNAc(4)Hex(5)NeuAc(2)
sp|Q7Z7M0|MEGF8_HUMAN Multiple epidermal growth factor-like domains protein 8 OS=Homo sapiens GN=MEGF8 PE=1 SV=2	VNSTELFHVDR	HexNAc(2)Hex(9)
sp|Q8IZF2|AGRF5_HUMAN Adhesion G protein-coupled receptor F5 OS=Homo sapiens GN=ADGRF5 PE=1 SV=3	VLQQQWTNQSSQLLHSVER	HexNAc(2)Hex(8)
sp|Q8IZF2|AGRF5_HUMAN Adhesion G protein-coupled receptor F5 OS=Homo sapiens GN=ADGRF5 PE=1 SV=3	VLQQQWTNQSSQLLHSVER	HexNAc(2)Hex(9)
sp|Q8WZ42|TITIN_HUMAN Titin OS=Homo sapiens GN=TTN PE=1 SV=4	FDSGRYNLTLENNSGSK	HexNAc(2)Hex(8)
sp|Q8WZ42|TITIN_HUMAN Titin OS=Homo sapiens GN=TTN PE=1 SV=4	FDSGRYNLTLENNSGSK	HexNAc(2)Hex(9)
sp|Q9NZP8|C1RL_HUMAN Complement C1r subcomponent-like protein OS=Homo sapiens GN=C1RL PE=1 SV=2	PVTPIAQNQTTLGSSR	HexNAc(4)Hex(5)NeuAc(2)
sp|Q9UGM5|FETUB_HUMAN Fetuin-B OS=Homo sapiens GN=FETUB PE=1 SV=2	VLYLAAYNCTLRPVSK	HexNAc(4)Hex(5)NeuAc(1)
sp|Q9UGM5|FETUB_HUMAN Fetuin-B OS=Homo sapiens GN=FETUB PE=1 SV=2	VLYLAAYNCTLRPVSK	HexNAc(4)Hex(5)NeuAc(2)
sp|Q9UK55|ZPI_HUMAN Protein Z-dependent protease inhibitor OS=Homo sapiens GN=SERPINA10 PE=1 SV=1	ETFFNLSK	HexNAc(4)Hex(5)NeuAc(2)
sp|Q9Y5Y7|LYVE1_HUMAN Lymphatic vessel endothelial hyaluronic acid receptor 1 OS=Homo sapiens GN=LYVE1 PE=1 SV=2	ANQQLNFTEAK	HexNAc(5)Hex(6)NeuAc(1)
sp|Q9Y5Y7|LYVE1_HUMAN Lymphatic vessel endothelial hyaluronic acid receptor 1 OS=Homo sapiens GN=LYVE1 PE=1 SV=2	ANQQLNFTEAK	HexNAc(5)Hex(6)NeuAc(2)
sp|Q9Y5Y7|LYVE1_HUMAN Lymphatic vessel endothelial hyaluronic acid receptor 1 OS=Homo sapiens GN=LYVE1 PE=1 SV=2	KANQQLNFTEAK	HexNAc(5)Hex(6)NeuAc(1)
sp|Q9Y5Y7|LYVE1_HUMAN Lymphatic vessel endothelial hyaluronic acid receptor 1 OS=Homo sapiens GN=LYVE1 PE=1 SV=2	KANQQLNFTEAK	HexNAc(5)Hex(6)NeuAc(2)
sp|Q9Y6R7|FCGBP_HUMAN IgGFc-binding protein OS=Homo sapiens GN=FCGBP PE=1 SV=3	NPNNDQVFPNGTLAPSIPIWGGSWR	HexNAc(4)Hex(5)Fuc(1)NeuAc(1)
sp|Q9Y6R7|FCGBP_HUMAN IgGFc-binding protein OS=Homo sapiens GN=FCGBP PE=1 SV=3	VITVQVANFTLR	HexNAc(4)Hex(5)Fuc(1)NeuAc(1)
sp|Q9Y6R7|FCGBP_HUMAN IgGFc-binding protein OS=Homo sapiens GN=FCGBP PE=1 SV=3	VVTVAALGTNISIHK	HexNAc(4)Hex(5)NeuAc(1)
sp|Q9Y6R7|FCGBP_HUMAN IgGFc-binding protein OS=Homo sapiens GN=FCGBP PE=1 SV=3	VVTVAALGTNISIHKDEIGK	HexNAc(4)Hex(5)NeuAc(1)
sp|Q86SQ4|AGRG6_HUMAN Adhesion G-protein coupled receptor G6 OS=Homo sapiens GN=ADGRG6 PE=1 SV=3	NK	HexNAc(5)Hex(6)Fuc(1)NeuAc(3)
sp|Q86VB7|C163A_HUMAN Scavenger receptor cysteine-rich type 1 protein M130 OS=Homo sapiens GN=CD163 PE=1 SV=2	APGWANSSAGSGR	HexNAc(4)Hex(5)Fuc(1)NeuAc(1)
sp|Q86VB7|C163A_HUMAN Scavenger receptor cysteine-rich type 1 protein M130 OS=Homo sapiens GN=CD163 PE=1 SV=2	HSNCTHQQDAGVTCSDGSNLEMR	HexNAc(4)Hex(5)Fuc(1)NeuAc(1)
sp|Q86VB7|C163A_HUMAN Scavenger receptor cysteine-rich type 1 protein M130 OS=Homo sapiens GN=CD163 PE=1 SV=2	WGHSECGHKEDAAVNCTDISVQK	HexNAc(4)Hex(5)NeuAc(1)
sp|Q96PD5|PGRP2_HUMAN N-acetylmuramoyl-L-alanine amidase OS=Homo sapiens GN=PGLYRP2 PE=1 SV=1	GFGVAIVGNYTAALPTEAALR	HexNAc(4)Hex(5)NeuAc(2)
sp|Q96PD5|PGRP2_HUMAN N-acetylmuramoyl-L-alanine amidase OS=Homo sapiens GN=PGLYRP2 PE=1 SV=1	LEPVHLQLQCMSQEQLAQVAANATK	HexNAc(4)Hex(5)Fuc(2)NeuAc(1)
sp|Q96PD5|PGRP2_HUMAN N-acetylmuramoyl-L-alanine amidase OS=Homo sapiens GN=PGLYRP2 PE=1 SV=1	LEPVHLQLQCMSQEQLAQVAANATK	HexNAc(4)Hex(5)NeuAc(2)
sp|Q96PD5|PGRP2_HUMAN N-acetylmuramoyl-L-alanine amidase OS=Homo sapiens GN=PGLYRP2 PE=1 SV=1	LEPVHLQLQCMSQEQLAQVAANATKEFTEAFLGCPAIHPR	HexNAc(4)Hex(5)NeuAc(2)
sp|Q13822|ENPP2_HUMAN Ectonucleotide pyrophosphatase/phosphodiesterase family member 2 OS=Homo sapiens GN=ENPP2 PE=1 SV=3	AIIANLTCK	HexNAc(4)Hex(5)NeuAc(2)
sp|Q16610|ECM1_HUMAN Extracellular matrix protein 1 OS=Homo sapiens GN=ECM1 PE=1 SV=2	HIPGLIHNMTAR	HexNAc(4)Hex(5)Fuc(1)NeuAc(2)
sp|Q16610|ECM1_HUMAN Extracellular matrix protein 1 OS=Homo sapiens GN=ECM1 PE=1 SV=2	QGNNHTCTWK	HexNAc(4)Hex(5)Fuc(1)NeuAc(2)
sp|Q92823|NRCAM_HUMAN Neuronal cell adhesion molecule OS=Homo sapiens GN=NRCAM PE=1 SV=3	LSPYVNYSFR	HexNAc(5)Hex(5)NeuAc(2)
sp|Q92954|PRG4_HUMAN Proteoglycan 4 OS=Homo sapiens GN=PRG4 PE=1 SV=2	NGTLVAFR	HexNAc(2)Hex(5)

## Sheet: HexNAc(4)
Protein\nname	Sequence\n(unformatted)	Glycans
sp|O00391|QSOX1_HUMAN Sulfhydryl oxidase 1 OS=Homo sapiens GN=QSOX1 PE=1 SV=3	NGSGAVFPVAGADVQTLR	HexNAc(4)Hex(5)Fuc(1)NeuAc(2)
sp|O75882|ATRN_HUMAN Attractin OS=Homo sapiens GN=ATRN PE=1 SV=2	CENLTTGK	HexNAc(4)Hex(5)NeuAc(2)
sp|O75882|ATRN_HUMAN Attractin OS=Homo sapiens GN=ATRN PE=1 SV=2	CINQSICEK	HexNAc(4)Hex(5)NeuAc(2)
sp|O75882|ATRN_HUMAN Attractin OS=Homo sapiens GN=ATRN PE=1 SV=2	EWLPLNR	HexNAc(4)Hex(5)Fuc(1)NeuAc(2)
sp|O75882|ATRN_HUMAN Attractin OS=Homo sapiens GN=ATRN PE=1 SV=2	EWLPLNR	HexNAc(4)Hex(5)NeuAc(2)
sp|O75882|ATRN_HUMAN Attractin OS=Homo sapiens GN=ATRN PE=1 SV=2	NHSCSEGQISIFR	HexNAc(4)Hex(5)Fuc(1)NeuAc(2)
sp|O75882|ATRN_HUMAN Attractin OS=Homo sapiens GN=ATRN PE=1 SV=2	NHSCSEGQISIFR	HexNAc(4)Hex(5)NeuAc(2)
sp|P0C0L4|CO4A_HUMAN Complement C4-A OS=Homo sapiens GN=C4A PE=1 SV=2	GLNVTLSSTGR	HexNAc(4)Hex(5)NeuAc(2)
sp|P0C0L5|CO4B_HUMAN Complement C4-B OS=Homo sapiens GN=C4B PE=1 SV=2	GLNVTLSSTGR	HexNAc(4)Hex(5)Fuc(1)NeuAc(1)
sp|P0C0L5|CO4B_HUMAN Complement C4-B OS=Homo sapiens GN=C4B PE=1 SV=2	GLNVTLSSTGR	HexNAc(4)Hex(5)Fuc(1)NeuAc(2)
sp|P0C0L5|CO4B_HUMAN Complement C4-B OS=Homo sapiens GN=C4B PE=1 SV=2	GLNVTLSSTGR	HexNAc(4)Hex(5)NeuAc(2)
sp|P00450|CERU_HUMAN Ceruloplasmin OS=Homo sapiens GN=CP PE=1 SV=1	AGLQAFFQVQECNK	HexNAc(4)Hex(5)Fuc(1)NeuAc(2)
sp|P00450|CERU_HUMAN Ceruloplasmin OS=Homo sapiens GN=CP PE=1 SV=1	AGLQAFFQVQECNK	HexNAc(4)Hex(5)NeuAc(2)
sp|P00450|CERU_HUMAN Ceruloplasmin OS=Homo sapiens GN=CP PE=1 SV=1	EHEGAIYPDNTTDFQR	HexNAc(4)Hex(5)Fuc(1)NeuAc(1)
sp|P00450|CERU_HUMAN Ceruloplasmin OS=Homo sapiens GN=CP PE=1 SV=1	EHEGAIYPDNTTDFQR	HexNAc(4)Hex(5)Fuc(1)NeuAc(2)
sp|P00450|CERU_HUMAN Ceruloplasmin OS=Homo sapiens GN=CP PE=1 SV=1	EHEGAIYPDNTTDFQR	HexNAc(4)Hex(5)Fuc(2)NeuAc(1)
sp|P00450|CERU_HUMAN Ceruloplasmin OS=Homo sapiens GN=CP PE=1 SV=1	EHEGAIYPDNTTDFQR	HexNAc(4)Hex(5)NeuAc(1)
sp|P00450|CERU_HUMAN Ceruloplasmin OS=Homo sapiens GN=CP PE=1 SV=1	EHEGAIYPDNTTDFQR	HexNAc(4)Hex(5)NeuAc(2)
sp|P00450|CERU_HUMAN Ceruloplasmin OS=Homo sapiens GN=CP PE=1 SV=1	ELHHLQEQNVSNAFLDK	HexNAc(4)Hex(5)Fuc(1)NeuAc(2)
sp|P00450|CERU_HUMAN Ceruloplasmin OS=Homo sapiens GN=CP PE=1 SV=1	ELHHLQEQNVSNAFLDK	HexNAc(4)Hex(5)NeuAc(1)
sp|P00450|CERU_HUMAN Ceruloplasmin OS=Homo sapiens GN=CP PE=1 SV=1	ELHHLQEQNVSNAFLDK	HexNAc(4)Hex(5)NeuAc(2)
sp|P00450|CERU_HUMAN Ceruloplasmin OS=Homo sapiens GN=CP PE=1 SV=1	ELHHLQEQNVSNAFLDKGEFYIGSK	HexNAc(4)Hex(5)Fuc(1)NeuAc(1)
sp|P00450|CERU_HUMAN Ceruloplasmin OS=Homo sapiens GN=CP PE=1 SV=1	ELHHLQEQNVSNAFLDKGEFYIGSK	HexNAc(4)Hex(5)Fuc(1)NeuAc(2)
sp|P00450|CERU_HUMAN Ceruloplasmin OS=Homo sapiens GN=CP PE=1 SV=1	ELHHLQEQNVSNAFLDKGEFYIGSK	HexNAc(4)Hex(5)NeuAc(2)
sp|P00450|CERU_HUMAN Ceruloplasmin OS=Homo sapiens GN=CP PE=1 SV=1	ENLTAPGSDSAVFFEQGTTR	HexNAc(4)Hex(5)Fuc(1)NeuAc(2)
sp|P00450|CERU_HUMAN Ceruloplasmin OS=Homo sapiens GN=CP PE=1 SV=1	ENLTAPGSDSAVFFEQGTTR	HexNAc(4)Hex(5)NeuAc(1)
sp|P00450|CERU_HUMAN Ceruloplasmin OS=Homo sapiens GN=CP PE=1 SV=1	ENLTAPGSDSAVFFEQGTTR	HexNAc(4)Hex(5)NeuAc(2)
sp|P00734|THRB_HUMAN Prothrombin OS=Homo sapiens GN=F2 PE=1 SV=2	GHVNITR	HexNAc(4)Hex(5)Fuc(1)NeuAc(2)
sp|P00734|THRB_HUMAN Prothrombin OS=Homo sapiens GN=F2 PE=1 SV=2	GHVNITR	HexNAc(4)Hex(5)NeuAc(1)
sp|P00734|THRB_HUMAN Prothrombin OS=Homo sapiens GN=F2 PE=1 SV=2	GHVNITR	HexNAc(4)Hex(5)NeuAc(2)
sp|P00734|THRB_HUMAN Prothrombin OS=Homo sapiens GN=F2 PE=1 SV=2	NFTENDLLVR	HexNAc(4)Hex(5)NeuAc(2)
sp|P00734|THRB_HUMAN Prothrombin OS=Homo sapiens GN=F2 PE=1 SV=2	SRYPHKPEINSTTHPGADLQENFCR	HexNAc(4)Hex(5)Fuc(2)NeuAc(1)
sp|P00734|THRB_HUMAN Prothrombin OS=Homo sapiens GN=F2 PE=1 SV=2	SRYPHKPEINSTTHPGADLQENFCR	HexNAc(4)Hex(5)NeuAc(2)
sp|P00734|THRB_HUMAN Prothrombin OS=Homo sapiens GN=F2 PE=1 SV=2	WVLTAAHCLLYPPWDKNFTENDLLVR	HexNAc(4)Hex(5)NeuAc(2)
sp|P00734|THRB_HUMAN Prothrombin OS=Homo sapiens GN=F2 PE=1 SV=2	YPHKPEINSTTHPGADLQENFCR	HexNAc(4)Hex(5)NeuAc(2)
sp|P00736|C1R_HUMAN Complement C1r subcomponent OS=Homo sapiens GN=C1R PE=1 SV=2	CNYSIR	HexNAc(4)Hex(5)NeuAc(1)
sp|P00738|HPT_HUMAN Haptoglobin OS=Homo sapiens GN=HP PE=1 SV=1	MVSHHNLTTGATLINEQWLLTTAK	HexNAc(4)Hex(5)NeuAc(1)
sp|P00738|HPT_HUMAN Haptoglobin OS=Homo sapiens GN=HP PE=1 SV=1	MVSHHNLTTGATLINEQWLLTTAK	HexNAc(4)Hex(5)NeuAc(2)
sp|P00738|HPT_HUMAN Haptoglobin OS=Homo sapiens GN=HP PE=1 SV=1	NLFLNHSENATAK	HexNAc(4)Hex(5)Fuc(2)NeuAc(1)
sp|P00738|HPT_HUMAN Haptoglobin OS=Homo sapiens GN=HP PE=1 SV=1	NLFLNHSENATAK	HexNAc(4)Hex(5)NeuAc(2)
sp|P00738|HPT_HUMAN Haptoglobin OS=Homo sapiens GN=HP PE=1 SV=1	VVLHPNYSQVDIGLIK	HexNAc(4)Hex(5)Fuc(1)NeuAc(2)
sp|P00738|HPT_HUMAN Haptoglobin OS=Homo sapiens GN=HP PE=1 SV=1	VVLHPNYSQVDIGLIK	HexNAc(4)Hex(5)Fuc(2)NeuAc(1)
sp|P00738|HPT_HUMAN Haptoglobin OS=Homo sapiens GN=HP PE=1 SV=1	VVLHPNYSQVDIGLIK	HexNAc(4)Hex(5)NeuAc(1)
sp|P00738|HPT_HUMAN Haptoglobin OS=Homo sapiens GN=HP PE=1 SV=1	VVLHPNYSQVDIGLIK	HexNAc(4)Hex(5)NeuAc(2)
sp|P00747|PLMN_HUMAN Plasminogen OS=Homo sapiens GN=PLG PE=1 SV=2	GNVAVTVSGHTCQHWSAQTPHTHNR	HexNAc(4)Hex(5)NeuAc(2)
sp|P00748|FA12_HUMAN Coagulation factor XII OS=Homo sapiens GN=F12 PE=1 SV=3	NHSCEPCQTLAVR	HexNAc(4)Hex(5)Fuc(2)NeuAc(1)
sp|P00748|FA12_HUMAN Coagulation factor XII OS=Homo sapiens GN=F12 PE=1 SV=3	NHSCEPCQTLAVR	HexNAc(4)Hex(5)NeuAc(2)
sp|P00748|FA12_HUMAN Coagulation factor XII OS=Homo sapiens GN=F12 PE=1 SV=3	NVTAEQAR	HexNAc(4)Hex(5)Fuc(1)NeuAc(2)
sp|P00748|FA12_HUMAN Coagulation factor XII OS=Homo sapiens GN=F12 PE=1 SV=3	NVTAEQAR	HexNAc(4)Hex(5)NeuAc(2)
sp|P00748|FA12_HUMAN Coagulation factor XII OS=Homo sapiens GN=F12 PE=1 SV=3	RNHSCEPCQTLAVR	HexNAc(4)Hex(5)Fuc(1)NeuAc(2)
sp|P00748|FA12_HUMAN Coagulation factor XII OS=Homo sapiens GN=F12 PE=1 SV=3	RNHSCEPCQTLAVR	HexNAc(4)Hex(5)NeuAc(2)
sp|P00751|CFAB_HUMAN Complement factor B OS=Homo sapiens GN=CFB PE=1 SV=2	ALQAVYSMMSWPDDVPPEGWNR	HexNAc(4)Hex(7)NeuAc(1)
sp|P00751|CFAB_HUMAN Complement factor B OS=Homo sapiens GN=CFB PE=1 SV=2	KIVLDPSGSMNIYLVLDGSDSIGASNFTGAK	HexNAc(4)Hex(5)NeuAc(2)
sp|P01008|ANT3_HUMAN Antithrombin-III OS=Homo sapiens GN=SERPINC1 PE=1 SV=1	AAINKWVSNKTEGR	HexNAc(4)Hex(5)NeuAc(2)
sp|P01008|ANT3_HUMAN Antithrombin-III OS=Homo sapiens GN=SERPINC1 PE=1 SV=1	LGACNDTLQQLMEVFK	HexNAc(4)Hex(5)NeuAc(2)
sp|P01008|ANT3_HUMAN Antithrombin-III OS=Homo sapiens GN=SERPINC1 PE=1 SV=1	LGACNDTLQQLMEVFK	HexNAc(4)Hex(6)Fuc(1)NeuAc(1)
sp|P01008|ANT3_HUMAN Antithrombin-III OS=Homo sapiens GN=SERPINC1 PE=1 SV=1	WVSNK	HexNAc(4)Hex(5)Fuc(1)NeuAc(2)
sp|P01008|ANT3_HUMAN Antithrombin-III OS=Homo sapiens GN=SERPINC1 PE=1 SV=1	WVSNK	HexNAc(4)Hex(5)NeuAc(2)
sp|P01009|A1AT_HUMAN Alpha-1-antitrypsin OS=Homo sapiens GN=SERPINA1 PE=1 SV=3	YLGNATAIFFLPDEGK	HexNAc(4)Hex(5)NeuAc(1)
sp|P01009|A1AT_HUMAN Alpha-1-antitrypsin OS=Homo sapiens GN=SERPINA1 PE=1 SV=3	YLGNATAIFFLPDEGK	HexNAc(4)Hex(5)NeuAc(2)
sp|P01009|A1AT_HUMAN Alpha-1-antitrypsin OS=Homo sapiens GN=SERPINA1 PE=1 SV=3	YLGNATAIFFLPDEGKLQHLENELTHDIITK	HexNAc(4)Hex(5)Fuc(2)NeuAc(1)
sp|P01009|A1AT_HUMAN Alpha-1-antitrypsin OS=Homo sapiens GN=SERPINA1 PE=1 SV=3	YLGNATAIFFLPDEGKLQHLENELTHDIITK	HexNAc(4)Hex(5)NeuAc(2)
sp|P01011|AACT_HUMAN Alpha-1-antichymotrypsin OS=Homo sapiens GN=SERPINA3 PE=1 SV=2	KLINDYVKNGTR	HexNAc(4)Hex(5)NeuAc(2)
sp|P01011|AACT_HUMAN Alpha-1-antichymotrypsin OS=Homo sapiens GN=SERPINA3 PE=1 SV=2	TLNQSSDELQLSMGNAMFVK	HexNAc(4)Hex(5)Fuc(2)NeuAc(1)
sp|P01011|AACT_HUMAN Alpha-1-antichymotrypsin OS=Homo sapiens GN=SERPINA3 PE=1 SV=2	TLNQSSDELQLSMGNAMFVK	HexNAc(4)Hex(5)NeuAc(2)
sp|P01019|ANGT_HUMAN Angiotensinogen OS=Homo sapiens GN=AGT PE=1 SV=1	LQAILGVPWKDKNCTSR	HexNAc(4)Hex(5)Fuc(2)NeuAc(1)
sp|P01019|ANGT_HUMAN Angiotensinogen OS=Homo sapiens GN=AGT PE=1 SV=1	LQAILGVPWKDKNCTSR	HexNAc(4)Hex(5)NeuAc(2)
sp|P01019|ANGT_HUMAN Angiotensinogen OS=Homo sapiens GN=AGT PE=1 SV=1	LQAILGVPWKDKNCTSR	HexNAc(4)Hex(6)Fuc(1)NeuAc(1)
sp|P01019|ANGT_HUMAN Angiotensinogen OS=Homo sapiens GN=AGT PE=1 SV=1	VYIHPFHLVIHNESTCEQLAK	HexNAc(4)Hex(5)
sp|P01019|ANGT_HUMAN Angiotensinogen OS=Homo sapiens GN=AGT PE=1 SV=1	VYIHPFHLVIHNESTCEQLAK	HexNAc(4)Hex(5)Fuc(1)NeuAc(1)
sp|P01019|ANGT_HUMAN Angiotensinogen OS=Homo sapiens GN=AGT PE=1 SV=1	VYIHPFHLVIHNESTCEQLAK	HexNAc(4)Hex(5)Fuc(1)NeuAc(2)
sp|P01019|ANGT_HUMAN Angiotensinogen OS=Homo sapiens GN=AGT PE=1 SV=1	VYIHPFHLVIHNESTCEQLAK	HexNAc(4)Hex(5)Fuc(2)NeuAc(1)
sp|P01019|ANGT_HUMAN Angiotensinogen OS=Homo sapiens GN=AGT PE=1 SV=1	VYIHPFHLVIHNESTCEQLAK	HexNAc(4)Hex(5)NeuAc(1)
sp|P01019|ANGT_HUMAN Angiotensinogen OS=Homo sapiens GN=AGT PE=1 SV=1	VYIHPFHLVIHNESTCEQLAK	HexNAc(4)Hex(5)NeuAc(2)
sp|P01019|ANGT_HUMAN Angiotensinogen OS=Homo sapiens GN=AGT PE=1 SV=1	VYIHPFHLVIHNESTCEQLAK	HexNAc(4)Hex(6)Fuc(1)
sp|P01019|ANGT_HUMAN Angiotensinogen OS=Homo sapiens GN=AGT PE=1 SV=1	VYIHPFHLVIHNESTCEQLAK	HexNAc(4)Hex(6)Fuc(1)NeuAc(1)
sp|P01023|A2MG_HUMAN Alpha-2-macroglobulin OS=Homo sapiens GN=A2M PE=1 SV=3	VSNQTLSLFFTVLQDVPVR	HexNAc(4)Hex(5)Fuc(1)NeuAc(1)
sp|P01024|CO3_HUMAN Complement C3 OS=Homo sapiens GN=C3 PE=1 SV=2	TVLTPATNHMGNVTFTIPANR	HexNAc(4)Hex(5)Fuc(1)
sp|P01024|CO3_HUMAN Complement C3 OS=Homo sapiens GN=C3 PE=1 SV=2	TVLTPATNHMGNVTFTIPANR	HexNAc(4)Hex(7)
sp|P01031|CO5_HUMAN Complement C5 OS=Homo sapiens GN=C5 PE=1 SV=4	YNFSFR	HexNAc(4)Hex(5)NeuAc(2)
sp|P01042|KNG1_HUMAN Kininogen-1 OS=Homo sapiens GN=KNG1 PE=1 SV=2	HGIQYFNNNTQHSSLFMLNEVK	HexNAc(4)Hex(5)Fuc(2)NeuAc(1)
sp|P01042|KNG1_HUMAN Kininogen-1 OS=Homo sapiens GN=KNG1 PE=1 SV=2	HGIQYFNNNTQHSSLFMLNEVK	HexNAc(4)Hex(5)NeuAc(2)
sp|P01042|KNG1_HUMAN Kininogen-1 OS=Homo sapiens GN=KNG1 PE=1 SV=2	HGIQYFNNNTQHSSLFMLNEVKR	HexNAc(4)Hex(5)NeuAc(2)
sp|P01042|KNG1_HUMAN Kininogen-1 OS=Homo sapiens GN=KNG1 PE=1 SV=2	ITYSIVQTNCSK	HexNAc(4)Hex(5)Fuc(1)NeuAc(2)
sp|P01042|KNG1_HUMAN Kininogen-1 OS=Homo sapiens GN=KNG1 PE=1 SV=2	ITYSIVQTNCSK	HexNAc(4)Hex(5)Fuc(2)NeuAc(1)
sp|P01042|KNG1_HUMAN Kininogen-1 OS=Homo sapiens GN=KNG1 PE=1 SV=2	ITYSIVQTNCSK	HexNAc(4)Hex(5)NeuAc(1)
sp|P01042|KNG1_HUMAN Kininogen-1 OS=Homo sapiens GN=KNG1 PE=1 SV=2	ITYSIVQTNCSK	HexNAc(4)Hex(5)NeuAc(2)
sp|P01042|KNG1_HUMAN Kininogen-1 OS=Homo sapiens GN=KNG1 PE=1 SV=2	KYNSQNQSNNQFVLYR	HexNAc(4)Hex(5)NeuAc(2)
sp|P01042|KNG1_HUMAN Kininogen-1 OS=Homo sapiens GN=KNG1 PE=1 SV=2	LNAENNATFYFK	HexNAc(4)Hex(5)NeuAc(2)
sp|P01042|KNG1_HUMAN Kininogen-1 OS=Homo sapiens GN=KNG1 PE=1 SV=2	YNSQNQSNNQFVLYR	HexNAc(4)Hex(5)Fuc(1)NeuAc(2)
sp|P01042|KNG1_HUMAN Kininogen-1 OS=Homo sapiens GN=KNG1 PE=1 SV=2	YNSQNQSNNQFVLYR	HexNAc(4)Hex(5)NeuAc(2)
sp|P01591|IGJ_HUMAN Immunoglobulin J chain OS=Homo sapiens GN=JCHAIN PE=1 SV=4	ENISDPTSPLR	HexNAc(4)Hex(5)Fuc(1)NeuAc(1)
sp|P01591|IGJ_HUMAN Immunoglobulin J chain OS=Homo sapiens GN=JCHAIN PE=1 SV=4	ENISDPTSPLR	HexNAc(4)Hex(5)Fuc(1)NeuAc(2)
sp|P01591|IGJ_HUMAN Immunoglobulin J chain OS=Homo sapiens GN=JCHAIN PE=1 SV=4	ENISDPTSPLR	HexNAc(4)Hex(5)NeuAc(1)
sp|P01591|IGJ_HUMAN Immunoglobulin J chain OS=Homo sapiens GN=JCHAIN PE=1 SV=4	ENISDPTSPLR	HexNAc(4)Hex(5)NeuAc(2)
sp|P01591|IGJ_HUMAN Immunoglobulin J chain OS=Homo sapiens GN=JCHAIN PE=1 SV=4	IIVPLNNRENISDPTSPLR	HexNAc(4)Hex(5)Fuc(1)NeuAc(1)
sp|P01591|IGJ_HUMAN Immunoglobulin J chain OS=Homo sapiens GN=JCHAIN PE=1 SV=4	IIVPLNNRENISDPTSPLR	HexNAc(4)Hex(5)Fuc(1)NeuAc(2)
sp|P01859|IGHG2_HUMAN Ig gamma-2 chain C region OS=Homo sapiens GN=IGHG2 PE=1 SV=2	EEQFNSTFR	HexNAc(4)Hex(4)Fuc(1)
sp|P01859|IGHG2_HUMAN Ig gamma-2 chain C region OS=Homo sapiens GN=IGHG2 PE=1 SV=2	EEQFNSTFR	HexNAc(4)Hex(4)Fuc(1)NeuAc(1)
sp|P01859|IGHG2_HUMAN Ig gamma-2 chain C region OS=Homo sapiens GN=IGHG2 PE=1 SV=2	EEQFNSTFR	HexNAc(4)Hex(5)Fuc(1)
sp|P01859|IGHG2_HUMAN Ig gamma-2 chain C region OS=Homo sapiens GN=IGHG2 PE=1 SV=2	EEQFNSTFR	HexNAc(4)Hex(5)Fuc(1)NeuAc(1)
sp|P01871|IGHM_HUMAN Ig mu chain C region OS=Homo sapiens GN=IGHM PE=1 SV=3	GLTFQQNASSMCVPDQDTAIR	HexNAc(4)Hex(6)NeuAc(1)
sp|P01871|IGHM_HUMAN Ig mu chain C region OS=Homo sapiens GN=IGHM PE=1 SV=3	PTLYNVSLVMSDTAGTC	HexNAc(4)Hex(4)NeuAc(1)
sp|P01871|IGHM_HUMAN Ig mu chain C region OS=Homo sapiens GN=IGHM PE=1 SV=3	PTLYNVSLVMSDTAGTC	HexNAc(4)Hex(6)NeuAc(1)
sp|P01871|IGHM_HUMAN Ig mu chain C region OS=Homo sapiens GN=IGHM PE=1 SV=3	PTLYNVSLVMSDTAGTCY	HexNAc(4)Hex(4)NeuAc(1)
sp|P01871|IGHM_HUMAN Ig mu chain C region OS=Homo sapiens GN=IGHM PE=1 SV=3	YKNNSDISSTR	HexNAc(4)Hex(5)Fuc(1)NeuAc(2)
sp|P01876|IGHA1_HUMAN Ig alpha-1 chain C region OS=Homo sapiens GN=IGHA1 PE=1 SV=2	LSLHRPALEDLLLGSEANLTCTLTGLR	HexNAc(4)Hex(4)
sp|P01876|IGHA1_HUMAN Ig alpha-1 chain C region OS=Homo sapiens GN=IGHA1 PE=1 SV=2	LSLHRPALEDLLLGSEANLTCTLTGLR	HexNAc(4)Hex(4)NeuAc(1)
sp|P01876|IGHA1_HUMAN Ig alpha-1 chain C region OS=Homo sapiens GN=IGHA1 PE=1 SV=2	LSLHRPALEDLLLGSEANLTCTLTGLR	HexNAc(4)Hex(5)NeuAc(1)
sp|P01876|IGHA1_HUMAN Ig alpha-1 chain C region OS=Homo sapiens GN=IGHA1 PE=1 SV=2	LSLHRPALEDLLLGSEANLTCTLTGLR	HexNAc(4)Hex(5)NeuAc(2)
sp|P01876|IGHA1_HUMAN Ig alpha-1 chain C region OS=Homo sapiens GN=IGHA1 PE=1 SV=2	PALEDLLLGSEANLTCTLTGLR	HexNAc(4)Hex(4)NeuAc(1)
sp|P01876|IGHA1_HUMAN Ig alpha-1 chain C region OS=Homo sapiens GN=IGHA1 PE=1 SV=2	PALEDLLLGSEANLTCTLTGLR	HexNAc(4)Hex(5)NeuAc(1)
sp|P01877|IGHA2_HUMAN Ig alpha-2 chain C region OS=Homo sapiens GN=IGHA2 PE=1 SV=3	TPLTANITK	HexNAc(4)Hex(4)Fuc(1)
sp|P01877|IGHA2_HUMAN Ig alpha-2 chain C region OS=Homo sapiens GN=IGHA2 PE=1 SV=3	TPLTANITK	HexNAc(4)Hex(5)Fuc(1)
sp|P01877|IGHA2_HUMAN Ig alpha-2 chain C region OS=Homo sapiens GN=IGHA2 PE=1 SV=3	TPLTANITK	HexNAc(4)Hex(5)Fuc(1)NeuAc(1)
sp|P01877|IGHA2_HUMAN Ig alpha-2 chain C region OS=Homo sapiens GN=IGHA2 PE=1 SV=3	TPLTANITK	HexNAc(4)Hex(5)Fuc(1)NeuAc(2)
sp|P02743|SAMP_HUMAN Serum amyloid P-component OS=Homo sapiens GN=APCS PE=1 SV=2	ESVTDHVNLITPLEKPLQNFTLCFR	HexNAc(4)Hex(5)NeuAc(2)
sp|P02745|C1QA_HUMAN Complement C1q subcomponent subunit A OS=Homo sapiens GN=C1QA PE=1 SV=2	NPPMGGNVVIFDTVITNQEEPYQNHSGR	HexNAc(4)Hex(5)Fuc(1)NeuAc(1)
sp|P02745|C1QA_HUMAN Complement C1q subcomponent subunit A OS=Homo sapiens GN=C1QA PE=1 SV=2	RNPPMGGNVVIFDTVITNQEEPYQNHSGR	HexNAc(4)Hex(5)Fuc(1)NeuAc(1)
sp|P02749|APOH_HUMAN Beta-2-glycoprotein 1 OS=Homo sapiens GN=APOH PE=1 SV=3	LGNWSAMPSCK	HexNAc(4)Hex(5)Fuc(1)NeuAc(1)
sp|P02749|APOH_HUMAN Beta-2-glycoprotein 1 OS=Homo sapiens GN=APOH PE=1 SV=3	LGNWSAMPSCK	HexNAc(4)Hex(5)Fuc(1)NeuAc(2)
sp|P02749|APOH_HUMAN Beta-2-glycoprotein 1 OS=Homo sapiens GN=APOH PE=1 SV=3	LGNWSAMPSCK	HexNAc(4)Hex(5)NeuAc(1)
sp|P02749|APOH_HUMAN Beta-2-glycoprotein 1 OS=Homo sapiens GN=APOH PE=1 SV=3	LGNWSAMPSCK	HexNAc(4)Hex(5)NeuAc(2)
sp|P02749|APOH_HUMAN Beta-2-glycoprotein 1 OS=Homo sapiens GN=APOH PE=1 SV=3	VYKPSAGNNSLYR	HexNAc(4)Hex(5)Fuc(1)NeuAc(2)
sp|P02749|APOH_HUMAN Beta-2-glycoprotein 1 OS=Homo sapiens GN=APOH PE=1 SV=3	VYKPSAGNNSLYR	HexNAc(4)Hex(5)NeuAc(2)
sp|P02750|A2GL_HUMAN Leucine-rich alpha-2-glycoprotein OS=Homo sapiens GN=LRG1 PE=1 SV=2	DKMFSQNDTR	HexNAc(4)Hex(5)NeuAc(2)
sp|P02750|A2GL_HUMAN Leucine-rich alpha-2-glycoprotein OS=Homo sapiens GN=LRG1 PE=1 SV=2	KLPPGLLANFTLLR	HexNAc(4)Hex(5)Fuc(1)NeuAc(2)
sp|P02750|A2GL_HUMAN Leucine-rich alpha-2-glycoprotein OS=Homo sapiens GN=LRG1 PE=1 SV=2	KLPPGLLANFTLLR	HexNAc(4)Hex(5)Fuc(2)NeuAc(1)
sp|P02750|A2GL_HUMAN Leucine-rich alpha-2-glycoprotein OS=Homo sapiens GN=LRG1 PE=1 SV=2	KLPPGLLANFTLLR	HexNAc(4)Hex(5)NeuAc(1)
sp|P02750|A2GL_HUMAN Leucine-rich alpha-2-glycoprotein OS=Homo sapiens GN=LRG1 PE=1 SV=2	KLPPGLLANFTLLR	HexNAc(4)Hex(5)NeuAc(2)
sp|P02750|A2GL_HUMAN Leucine-rich alpha-2-glycoprotein OS=Homo sapiens GN=LRG1 PE=1 SV=2	LPPGLLANFTLLR	HexNAc(4)Hex(4)Fuc(2)NeuAc(1)
sp|P02750|A2GL_HUMAN Leucine-rich alpha-2-glycoprotein OS=Homo sapiens GN=LRG1 PE=1 SV=2	LPPGLLANFTLLR	HexNAc(4)Hex(5)Fuc(1)NeuAc(2)
sp|P02750|A2GL_HUMAN Leucine-rich alpha-2-glycoprotein OS=Homo sapiens GN=LRG1 PE=1 SV=2	LPPGLLANFTLLR	HexNAc(4)Hex(5)NeuAc(1)
sp|P02750|A2GL_HUMAN Leucine-rich alpha-2-glycoprotein OS=Homo sapiens GN=LRG1 PE=1 SV=2	LPPGLLANFTLLR	HexNAc(4)Hex(5)NeuAc(2)
sp|P02750|A2GL_HUMAN Leucine-rich alpha-2-glycoprotein OS=Homo sapiens GN=LRG1 PE=1 SV=2	MFSQNDTR	HexNAc(4)Hex(5)Fuc(1)NeuAc(2)
sp|P02750|A2GL_HUMAN Leucine-rich alpha-2-glycoprotein OS=Homo sapiens GN=LRG1 PE=1 SV=2	MFSQNDTR	HexNAc(4)Hex(5)NeuAc(2)
sp|P02751|FINC_HUMAN Fibronectin OS=Homo sapiens GN=FN1 PE=1 SV=4	HEEGHMLNCTCFGQGR	HexNAc(4)Hex(5)Fuc(2)NeuAc(1)
sp|P02751|FINC_HUMAN Fibronectin OS=Homo sapiens GN=FN1 PE=1 SV=4	HEEGHMLNCTCFGQGR	HexNAc(4)Hex(5)NeuAc(1)
sp|P02751|FINC_HUMAN Fibronectin OS=Homo sapiens GN=FN1 PE=1 SV=4	HEEGHMLNCTCFGQGR	HexNAc(4)Hex(5)NeuAc(2)
sp|P02751|FINC_HUMAN Fibronectin OS=Homo sapiens GN=FN1 PE=1 SV=4	RHEEGHMLNCTCFGQGR	HexNAc(4)Hex(5)NeuAc(2)
sp|P02763|A1AG1_HUMAN Alpha-1-acid glycoprotein 1 OS=Homo sapiens GN=ORM1 PE=1 SV=1	NEEYNK	HexNAc(4)Hex(5)NeuAc(2)
sp|P02765|FETUA_HUMAN Alpha-2-HS-glycoprotein OS=Homo sapiens GN=AHSG PE=1 SV=1	AALAAFNAQNNGSNFQLEEISR	HexNAc(4)Hex(5)NeuAc(2)
sp|P02765|FETUA_HUMAN Alpha-2-HS-glycoprotein OS=Homo sapiens GN=AHSG PE=1 SV=1	KVCQDCPLLAPLNDTR	HexNAc(4)Hex(5)Fuc(1)NeuAc(1)
sp|P02765|FETUA_HUMAN Alpha-2-HS-glycoprotein OS=Homo sapiens GN=AHSG PE=1 SV=1	KVCQDCPLLAPLNDTR	HexNAc(4)Hex(5)Fuc(1)NeuAc(2)
sp|P02765|FETUA_HUMAN Alpha-2-HS-glycoprotein OS=Homo sapiens GN=AHSG PE=1 SV=1	KVCQDCPLLAPLNDTR	HexNAc(4)Hex(5)NeuAc(1)
sp|P02765|FETUA_HUMAN Alpha-2-HS-glycoprotein OS=Homo sapiens GN=AHSG PE=1 SV=1	KVCQDCPLLAPLNDTR	HexNAc(4)Hex(5)NeuAc(2)
sp|P02765|FETUA_HUMAN Alpha-2-HS-glycoprotein OS=Homo sapiens GN=AHSG PE=1 SV=1	VCQDCPLLAPLNDTR	HexNAc(4)Hex(5)Fuc(1)NeuAc(1)
sp|P02765|FETUA_HUMAN Alpha-2-HS-glycoprotein OS=Homo sapiens GN=AHSG PE=1 SV=1	VCQDCPLLAPLNDTR	HexNAc(4)Hex(5)Fuc(1)NeuAc(2)
sp|P02765|FETUA_HUMAN Alpha-2-HS-glycoprotein OS=Homo sapiens GN=AHSG PE=1 SV=1	VCQDCPLLAPLNDTR	HexNAc(4)Hex(5)Fuc(2)NeuAc(1)
sp|P02765|FETUA_HUMAN Alpha-2-HS-glycoprotein OS=Homo sapiens GN=AHSG PE=1 SV=1	VCQDCPLLAPLNDTR	HexNAc(4)Hex(5)NeuAc(1)
sp|P02765|FETUA_HUMAN Alpha-2-HS-glycoprotein OS=Homo sapiens GN=AHSG PE=1 SV=1	VCQDCPLLAPLNDTR	HexNAc(4)Hex(5)NeuAc(2)
sp|P02765|FETUA_HUMAN Alpha-2-HS-glycoprotein OS=Homo sapiens GN=AHSG PE=1 SV=1	VCQDCPLLAPLNDTR	HexNAc(4)Hex(6)Fuc(1)NeuAc(1)
sp|P02771|FETA_HUMAN Alpha-fetoprotein OS=Homo sapiens GN=AFP PE=1 SV=1	FTKVNFTEIQK	HexNAc(4)Hex(5)Fuc(1)NeuAc(1)
sp|P02771|FETA_HUMAN Alpha-fetoprotein OS=Homo sapiens GN=AFP PE=1 SV=1	FTKVNFTEIQK	HexNAc(4)Hex(5)Fuc(1)NeuAc(2)
sp|P02771|FETA_HUMAN Alpha-fetoprotein OS=Homo sapiens GN=AFP PE=1 SV=1	VNFTEIQK	HexNAc(4)Hex(5)Fuc(1)NeuAc(1)
sp|P02771|FETA_HUMAN Alpha-fetoprotein OS=Homo sapiens GN=AFP PE=1 SV=1	VNFTEIQK	HexNAc(4)Hex(5)Fuc(1)NeuAc(2)
sp|P02771|FETA_HUMAN Alpha-fetoprotein OS=Homo sapiens GN=AFP PE=1 SV=1	VNFTEIQK	HexNAc(4)Hex(5)NeuAc(1)
sp|P02771|FETA_HUMAN Alpha-fetoprotein OS=Homo sapiens GN=AFP PE=1 SV=1	VNFTEIQK	HexNAc(4)Hex(5)NeuAc(2)
sp|P02774|VTDB_HUMAN Vitamin D-binding protein OS=Homo sapiens GN=GC PE=1 SV=1	LCDNLSTK	HexNAc(4)Hex(5)NeuAc(2)
sp|P02787|TRFE_HUMAN Serotransferrin OS=Homo sapiens GN=TF PE=1 SV=3	CGLVPVLAENYNK	HexNAc(4)Hex(5)Fuc(1)NeuAc(2)
sp|P02787|TRFE_HUMAN Serotransferrin OS=Homo sapiens GN=TF PE=1 SV=3	CGLVPVLAENYNK	HexNAc(4)Hex(5)NeuAc(1)
sp|P02787|TRFE_HUMAN Serotransferrin OS=Homo sapiens GN=TF PE=1 SV=3	CGLVPVLAENYNK	HexNAc(4)Hex(5)NeuAc(2)
sp|P02787|TRFE_HUMAN Serotransferrin OS=Homo sapiens GN=TF PE=1 SV=3	QQQHLFGSNVTDCSGNFCLFR	HexNAc(4)Hex(5)Fuc(1)NeuAc(2)
sp|P02787|TRFE_HUMAN Serotransferrin OS=Homo sapiens GN=TF PE=1 SV=3	QQQHLFGSNVTDCSGNFCLFR	HexNAc(4)Hex(6)Fuc(1)NeuAc(1)
sp|P02790|HEMO_HUMAN Hemopexin OS=Homo sapiens GN=HPX PE=1 SV=2	ALPQPQNVTSLLGCTH	HexNAc(4)Hex(4)NeuAc(1)
sp|P02790|HEMO_HUMAN Hemopexin OS=Homo sapiens GN=HPX PE=1 SV=2	ALPQPQNVTSLLGCTH	HexNAc(4)Hex(5)Fuc(1)NeuAc(1)
sp|P02790|HEMO_HUMAN Hemopexin OS=Homo sapiens GN=HPX PE=1 SV=2	ALPQPQNVTSLLGCTH	HexNAc(4)Hex(5)Fuc(1)NeuAc(2)
sp|P02790|HEMO_HUMAN Hemopexin OS=Homo sapiens GN=HPX PE=1 SV=2	ALPQPQNVTSLLGCTH	HexNAc(4)Hex(5)Fuc(2)NeuAc(1)
sp|P02790|HEMO_HUMAN Hemopexin OS=Homo sapiens GN=HPX PE=1 SV=2	ALPQPQNVTSLLGCTH	HexNAc(4)Hex(5)NeuAc(1)
sp|P02790|HEMO_HUMAN Hemopexin OS=Homo sapiens GN=HPX PE=1 SV=2	ALPQPQNVTSLLGCTH	HexNAc(4)Hex(5)NeuAc(2)
sp|P02790|HEMO_HUMAN Hemopexin OS=Homo sapiens GN=HPX PE=1 SV=2	ALPQPQNVTSLLGCTH	HexNAc(4)Hex(6)NeuAc(1)
sp|P02790|HEMO_HUMAN Hemopexin OS=Homo sapiens GN=HPX PE=1 SV=2	CSDGWSFDATTLDDNGTMLFFK	HexNAc(4)Hex(5)Fuc(1)NeuAc(2)
sp|P02790|HEMO_HUMAN Hemopexin OS=Homo sapiens GN=HPX PE=1 SV=2	CSDGWSFDATTLDDNGTMLFFK	HexNAc(4)Hex(5)NeuAc(1)
sp|P02790|HEMO_HUMAN Hemopexin OS=Homo sapiens GN=HPX PE=1 SV=2	CSDGWSFDATTLDDNGTMLFFK	HexNAc(4)Hex(5)NeuAc(2)
sp|P02790|HEMO_HUMAN Hemopexin OS=Homo sapiens GN=HPX PE=1 SV=2	CSDGWSFDATTLDDNGTMLFFK	HexNAc(4)Hex(7)NeuAc(1)
sp|P02790|HEMO_HUMAN Hemopexin OS=Homo sapiens GN=HPX PE=1 SV=2	NGTGHGNSTHHGPEYMR	HexNAc(4)Hex(5)Fuc(1)NeuAc(2)
sp|P02790|HEMO_HUMAN Hemopexin OS=Homo sapiens GN=HPX PE=1 SV=2	NGTGHGNSTHHGPEYMR	HexNAc(4)Hex(5)NeuAc(2)
sp|P02790|HEMO_HUMAN Hemopexin OS=Homo sapiens GN=HPX PE=1 SV=2	SWPAVGNCSSALR	HexNAc(4)Hex(5)Fuc(1)NeuAc(1)
sp|P02790|HEMO_HUMAN Hemopexin OS=Homo sapiens GN=HPX PE=1 SV=2	SWPAVGNCSSALR	HexNAc(4)Hex(5)Fuc(1)NeuAc(2)
sp|P02790|HEMO_HUMAN Hemopexin OS=Homo sapiens GN=HPX PE=1 SV=2	SWPAVGNCSSALR	HexNAc(4)Hex(5)Fuc(2)NeuAc(1)
sp|P02790|HEMO_HUMAN Hemopexin OS=Homo sapiens GN=HPX PE=1 SV=2	SWPAVGNCSSALR	HexNAc(4)Hex(5)NeuAc(1)
sp|P02790|HEMO_HUMAN Hemopexin OS=Homo sapiens GN=HPX PE=1 SV=2	SWPAVGNCSSALR	HexNAc(4)Hex(5)NeuAc(2)
sp|P03951|FA11_HUMAN Coagulation factor XI OS=Homo sapiens GN=F11 PE=1 SV=1	GINYNSSVAK	HexNAc(4)Hex(5)NeuAc(2)
sp|P03952|KLKB1_HUMAN Plasma kallikrein OS=Homo sapiens GN=KLKB1 PE=1 SV=1	GVNFNVSK	HexNAc(4)Hex(5)NeuAc(1)
sp|P03952|KLKB1_HUMAN Plasma kallikrein OS=Homo sapiens GN=KLKB1 PE=1 SV=1	GVNFNVSK	HexNAc(4)Hex(5)NeuAc(2)
sp|P03952|KLKB1_HUMAN Plasma kallikrein OS=Homo sapiens GN=KLKB1 PE=1 SV=1	IYSGILNLSDITK	HexNAc(4)Hex(5)Fuc(2)NeuAc(1)
sp|P03952|KLKB1_HUMAN Plasma kallikrein OS=Homo sapiens GN=KLKB1 PE=1 SV=1	IYSGILNLSDITK	HexNAc(4)Hex(5)NeuAc(1)
sp|P03952|KLKB1_HUMAN Plasma kallikrein OS=Homo sapiens GN=KLKB1 PE=1 SV=1	IYSGILNLSDITK	HexNAc(4)Hex(5)NeuAc(2)
sp|P03952|KLKB1_HUMAN Plasma kallikrein OS=Homo sapiens GN=KLKB1 PE=1 SV=1	LQAPLNYTEFQKPICLPSK	HexNAc(4)Hex(5)Fuc(1)NeuAc(2)
sp|P03952|KLKB1_HUMAN Plasma kallikrein OS=Homo sapiens GN=KLKB1 PE=1 SV=1	LQAPLNYTEFQKPICLPSK	HexNAc(4)Hex(5)NeuAc(2)
sp|P03952|KLKB1_HUMAN Plasma kallikrein OS=Homo sapiens GN=KLKB1 PE=1 SV=1	LQAPLNYTEFQKPICLPSK	HexNAc(4)Hex(6)Fuc(1)NeuAc(1)
sp|P04004|VTNC_HUMAN Vitronectin OS=Homo sapiens GN=VTN PE=1 SV=1	NGSLFAFR	HexNAc(4)Hex(5)Fuc(1)NeuAc(2)
sp|P04004|VTNC_HUMAN Vitronectin OS=Homo sapiens GN=VTN PE=1 SV=1	NGSLFAFR	HexNAc(4)Hex(5)NeuAc(1)
sp|P04004|VTNC_HUMAN Vitronectin OS=Homo sapiens GN=VTN PE=1 SV=1	NGSLFAFR	HexNAc(4)Hex(5)NeuAc(2)
sp|P04070|PROC_HUMAN Vitamin K-dependent protein C OS=Homo sapiens GN=PROC PE=1 SV=1	EVFVHPNYSK	HexNAc(4)Hex(5)NeuAc(2)
sp|P04114|APOB_HUMAN Apolipoprotein B-100 OS=Homo sapiens GN=APOB PE=1 SV=2	FNSSYLQGTNQITGR	HexNAc(4)Hex(5)Fuc(2)NeuAc(1)
sp|P04114|APOB_HUMAN Apolipoprotein B-100 OS=Homo sapiens GN=APOB PE=1 SV=2	FNSSYLQGTNQITGR	HexNAc(4)Hex(5)NeuAc(1)
sp|P04114|APOB_HUMAN Apolipoprotein B-100 OS=Homo sapiens GN=APOB PE=1 SV=2	FNSSYLQGTNQITGR	HexNAc(4)Hex(5)NeuAc(2)
sp|P04114|APOB_HUMAN Apolipoprotein B-100 OS=Homo sapiens GN=APOB PE=1 SV=2	FVEGSHNSTVSLTTK	HexNAc(4)Hex(4)
sp|P04114|APOB_HUMAN Apolipoprotein B-100 OS=Homo sapiens GN=APOB PE=1 SV=2	FVEGSHNSTVSLTTK	HexNAc(4)Hex(4)NeuAc(1)
sp|P04114|APOB_HUMAN Apolipoprotein B-100 OS=Homo sapiens GN=APOB PE=1 SV=2	FVEGSHNSTVSLTTK	HexNAc(4)Hex(5)
sp|P04114|APOB_HUMAN Apolipoprotein B-100 OS=Homo sapiens GN=APOB PE=1 SV=2	FVEGSHNSTVSLTTK	HexNAc(4)Hex(5)Fuc(1)NeuAc(1)
sp|P04114|APOB_HUMAN Apolipoprotein B-100 OS=Homo sapiens GN=APOB PE=1 SV=2	FVEGSHNSTVSLTTK	HexNAc(4)Hex(5)NeuAc(1)
sp|P04114|APOB_HUMAN Apolipoprotein B-100 OS=Homo sapiens GN=APOB PE=1 SV=2	FVEGSHNSTVSLTTK	HexNAc(4)Hex(5)NeuAc(2)
sp|P04114|APOB_HUMAN Apolipoprotein B-100 OS=Homo sapiens GN=APOB PE=1 SV=2	QVLFLDTVYGNCSTHFTVK	HexNAc(4)Hex(7)
sp|P04114|APOB_HUMAN Apolipoprotein B-100 OS=Homo sapiens GN=APOB PE=1 SV=2	SYNETK	HexNAc(4)Hex(5)Fuc(1)NeuAc(2)
sp|P04114|APOB_HUMAN Apolipoprotein B-100 OS=Homo sapiens GN=APOB PE=1 SV=2	SYNETK	HexNAc(4)Hex(5)NeuAc(2)
sp|P04114|APOB_HUMAN Apolipoprotein B-100 OS=Homo sapiens GN=APOB PE=1 SV=2	YDFNSSMLYSTAK	HexNAc(4)Hex(5)NeuAc(1)
sp|P04114|APOB_HUMAN Apolipoprotein B-100 OS=Homo sapiens GN=APOB PE=1 SV=2	YDFNSSMLYSTAK	HexNAc(4)Hex(5)NeuAc(2)
sp|P04196|HRG_HUMAN Histidine-rich glycoprotein OS=Homo sapiens GN=HRG PE=1 SV=1	VIDFNCTTSSVSSALANTK	HexNAc(4)Hex(5)Fuc(2)NeuAc(1)
sp|P04196|HRG_HUMAN Histidine-rich glycoprotein OS=Homo sapiens GN=HRG PE=1 SV=1	VIDFNCTTSSVSSALANTK	HexNAc(4)Hex(5)NeuAc(1)
sp|P04196|HRG_HUMAN Histidine-rich glycoprotein OS=Homo sapiens GN=HRG PE=1 SV=1	VIDFNCTTSSVSSALANTK	HexNAc(4)Hex(5)NeuAc(2)
sp|P04275|VWF_HUMAN von Willebrand factor OS=Homo sapiens GN=VWF PE=1 SV=4	GLQPTLTNPGECRPNFTCACR	HexNAc(4)Hex(5)Fuc(1)NeuAc(1)
sp|P04275|VWF_HUMAN von Willebrand factor OS=Homo sapiens GN=VWF PE=1 SV=4	HCDGNVSSCGDHPSEGCFCPPDK	HexNAc(4)Hex(5)Fuc(1)NeuAc(1)
sp|P04275|VWF_HUMAN von Willebrand factor OS=Homo sapiens GN=VWF PE=1 SV=4	NVSCPQLEVPVCPSGFQLSCK	HexNAc(4)Hex(5)Fuc(1)NeuAc(1)
sp|P04278|SHBG_HUMAN Sex hormone-binding globulin OS=Homo sapiens GN=SHBG PE=1 SV=2	LDVDQALNR	HexNAc(4)Hex(5)NeuAc(2)
sp|P04278|SHBG_HUMAN Sex hormone-binding globulin OS=Homo sapiens GN=SHBG PE=1 SV=2	SHEIWTHSCPQSPGNGTDASH	HexNAc(4)Hex(5)NeuAc(2)
sp|P05155|IC1_HUMAN Plasma protease C1 inhibitor OS=Homo sapiens GN=SERPING1 PE=1 SV=2	DTFVNASR	HexNAc(4)Hex(5)Fuc(1)
sp|P05155|IC1_HUMAN Plasma protease C1 inhibitor OS=Homo sapiens GN=SERPING1 PE=1 SV=2	DTFVNASR	HexNAc(4)Hex(5)Fuc(1)NeuAc(1)
sp|P05155|IC1_HUMAN Plasma protease C1 inhibitor OS=Homo sapiens GN=SERPING1 PE=1 SV=2	DTFVNASR	HexNAc(4)Hex(5)Fuc(1)NeuAc(2)
sp|P05155|IC1_HUMAN Plasma protease C1 inhibitor OS=Homo sapiens GN=SERPING1 PE=1 SV=2	DTFVNASR	HexNAc(4)Hex(5)NeuAc(1)
sp|P05155|IC1_HUMAN Plasma protease C1 inhibitor OS=Homo sapiens GN=SERPING1 PE=1 SV=2	DTFVNASR	HexNAc(4)Hex(5)NeuAc(2)
sp|P05155|IC1_HUMAN Plasma protease C1 inhibitor OS=Homo sapiens GN=SERPING1 PE=1 SV=2	VGQLQLSHNLSLVILVPQNLK	HexNAc(4)Hex(5)Fuc(2)NeuAc(1)
sp|P05155|IC1_HUMAN Plasma protease C1 inhibitor OS=Homo sapiens GN=SERPING1 PE=1 SV=2	VGQLQLSHNLSLVILVPQNLK	HexNAc(4)Hex(5)NeuAc(2)
sp|P05155|IC1_HUMAN Plasma protease C1 inhibitor OS=Homo sapiens GN=SERPING1 PE=1 SV=2	VLSNNSDANLELINTWVAK	HexNAc(4)Hex(5)Fuc(1)NeuAc(2)
sp|P05155|IC1_HUMAN Plasma protease C1 inhibitor OS=Homo sapiens GN=SERPING1 PE=1 SV=2	VLSNNSDANLELINTWVAK	HexNAc(4)Hex(5)NeuAc(2)
sp|P05156|CFAI_HUMAN Complement factor I OS=Homo sapiens GN=CFI PE=1 SV=2	FLNNGTCTAEGK	HexNAc(4)Hex(5)Fuc(1)NeuAc(1)
sp|P05156|CFAI_HUMAN Complement factor I OS=Homo sapiens GN=CFI PE=1 SV=2	FLNNGTCTAEGK	HexNAc(4)Hex(5)NeuAc(2)
sp|P05156|CFAI_HUMAN Complement factor I OS=Homo sapiens GN=CFI PE=1 SV=2	LISNCSK	HexNAc(4)Hex(5)NeuAc(2)
sp|P05156|CFAI_HUMAN Complement factor I OS=Homo sapiens GN=CFI PE=1 SV=2	NGTAVCATNR	HexNAc(4)Hex(5)Fuc(1)NeuAc(2)
sp|P05156|CFAI_HUMAN Complement factor I OS=Homo sapiens GN=CFI PE=1 SV=2	NGTAVCATNR	HexNAc(4)Hex(5)NeuAc(2)
sp|P05156|CFAI_HUMAN Complement factor I OS=Homo sapiens GN=CFI PE=1 SV=2	SIPACVPWSPYLFQPNDTCIVSGWGR	HexNAc(4)Hex(5)NeuAc(2)
sp|P05160|F13B_HUMAN Coagulation factor XIII B chain OS=Homo sapiens GN=F13B PE=1 SV=3	EHETCLAPELYNGNYSTTQK	HexNAc(4)Hex(5)NeuAc(2)
sp|P05160|F13B_HUMAN Coagulation factor XIII B chain OS=Homo sapiens GN=F13B PE=1 SV=3	KEHETCLAPELYNGNYSTTQK	HexNAc(4)Hex(5)Fuc(1)NeuAc(2)
sp|P05160|F13B_HUMAN Coagulation factor XIII B chain OS=Homo sapiens GN=F13B PE=1 SV=3	KEHETCLAPELYNGNYSTTQK	HexNAc(4)Hex(5)NeuAc(2)
sp|P05543|THBG_HUMAN Thyroxine-binding globulin OS=Homo sapiens GN=SERPINA7 PE=1 SV=2	VTACHSSQPNATLYK	HexNAc(4)Hex(5)NeuAc(1)
sp|P05543|THBG_HUMAN Thyroxine-binding globulin OS=Homo sapiens GN=SERPINA7 PE=1 SV=2	VTACHSSQPNATLYK	HexNAc(4)Hex(5)NeuAc(2)
sp|P05546|HEP2_HUMAN Heparin cofactor 2 OS=Homo sapiens GN=SERPIND1 PE=1 SV=3	DFVNASSK	HexNAc(4)Hex(5)Fuc(1)NeuAc(2)
sp|P05546|HEP2_HUMAN Heparin cofactor 2 OS=Homo sapiens GN=SERPIND1 PE=1 SV=3	DFVNASSK	HexNAc(4)Hex(5)NeuAc(2)
sp|P05546|HEP2_HUMAN Heparin cofactor 2 OS=Homo sapiens GN=SERPIND1 PE=1 SV=3	GGETAQSADPQWEQLNNKNLSMPLLPADFHK	HexNAc(4)Hex(5)NeuAc(2)
sp|P05546|HEP2_HUMAN Heparin cofactor 2 OS=Homo sapiens GN=SERPIND1 PE=1 SV=3	NLSMPLLPADFHK	HexNAc(4)Hex(5)Fuc(1)NeuAc(2)
sp|P05546|HEP2_HUMAN Heparin cofactor 2 OS=Homo sapiens GN=SERPIND1 PE=1 SV=3	NLSMPLLPADFHK	HexNAc(4)Hex(5)NeuAc(2)
sp|P06681|CO2_HUMAN Complement C2 OS=Homo sapiens GN=C2 PE=1 SV=2	QSVPAHFVALNGSK	HexNAc(4)Hex(5)NeuAc(1)
sp|P06681|CO2_HUMAN Complement C2 OS=Homo sapiens GN=C2 PE=1 SV=2	TMFPNLTDVR	HexNAc(4)Hex(5)Fuc(1)NeuAc(2)
sp|P06681|CO2_HUMAN Complement C2 OS=Homo sapiens GN=C2 PE=1 SV=2	TMFPNLTDVR	HexNAc(4)Hex(5)NeuAc(2)
sp|P07339|CATD_HUMAN Cathepsin D OS=Homo sapiens GN=CTSD PE=1 SV=1	GSLSYLNVTR	HexNAc(4)Hex(5)NeuAc(2)
sp|P07357|CO8A_HUMAN Complement component C8 alpha chain OS=Homo sapiens GN=C8A PE=1 SV=2	GGSSGWSGGLAQNR	HexNAc(4)Hex(5)NeuAc(1)
sp|P07357|CO8A_HUMAN Complement component C8 alpha chain OS=Homo sapiens GN=C8A PE=1 SV=2	GGSSGWSGGLAQNR	HexNAc(4)Hex(5)NeuAc(2)
sp|P07358|CO8B_HUMAN Complement component C8 beta chain OS=Homo sapiens GN=C8B PE=1 SV=3	EYESYSDFERNVTEK	HexNAc(4)Hex(5)NeuAc(1)
sp|P07358|CO8B_HUMAN Complement component C8 beta chain OS=Homo sapiens GN=C8B PE=1 SV=3	EYESYSDFERNVTEK	HexNAc(4)Hex(5)NeuAc(2)
sp|P07996|TSP1_HUMAN Thrombospondin-1 OS=Homo sapiens GN=THBS1 PE=1 SV=2	VVNSTTGPGEHLR	HexNAc(4)Hex(5)Fuc(1)NeuAc(1)
sp|P07996|TSP1_HUMAN Thrombospondin-1 OS=Homo sapiens GN=THBS1 PE=1 SV=2	VVNSTTGPGEHLR	HexNAc(4)Hex(5)NeuAc(1)
sp|P07996|TSP1_HUMAN Thrombospondin-1 OS=Homo sapiens GN=THBS1 PE=1 SV=2	VVNSTTGPGEHLR	HexNAc(4)Hex(5)NeuAc(2)
sp|P08185|CBG_HUMAN Corticosteroid-binding globulin OS=Homo sapiens GN=SERPINA6 PE=1 SV=1	AQLLQGLGFNLTER	HexNAc(4)Hex(5)NeuAc(2)
sp|P08571|CD14_HUMAN Monocyte differentiation antigen CD14 OS=Homo sapiens GN=CD14 PE=1 SV=2	NVSWATGR	HexNAc(4)Hex(5)NeuAc(1)
sp|P08571|CD14_HUMAN Monocyte differentiation antigen CD14 OS=Homo sapiens GN=CD14 PE=1 SV=2	NVSWATGR	HexNAc(4)Hex(5)NeuAc(2)
sp|P08603|CFAH_HUMAN Complement factor H OS=Homo sapiens GN=CFH PE=1 SV=4	IPCSQPPQIEHGTINSSR	HexNAc(4)Hex(5)Fuc(1)NeuAc(1)
sp|P08603|CFAH_HUMAN Complement factor H OS=Homo sapiens GN=CFH PE=1 SV=4	IPCSQPPQIEHGTINSSR	HexNAc(4)Hex(5)Fuc(1)NeuAc(2)
sp|P08603|CFAH_HUMAN Complement factor H OS=Homo sapiens GN=CFH PE=1 SV=4	IPCSQPPQIEHGTINSSR	HexNAc(4)Hex(5)Fuc(2)NeuAc(1)
sp|P08603|CFAH_HUMAN Complement factor H OS=Homo sapiens GN=CFH PE=1 SV=4	IPCSQPPQIEHGTINSSR	HexNAc(4)Hex(5)NeuAc(1)
sp|P08603|CFAH_HUMAN Complement factor H OS=Homo sapiens GN=CFH PE=1 SV=4	IPCSQPPQIEHGTINSSR	HexNAc(4)Hex(5)NeuAc(2)
sp|P08603|CFAH_HUMAN Complement factor H OS=Homo sapiens GN=CFH PE=1 SV=4	ISEENETTCYMGK	HexNAc(4)Hex(5)Fuc(1)NeuAc(1)
sp|P08603|CFAH_HUMAN Complement factor H OS=Homo sapiens GN=CFH PE=1 SV=4	ISEENETTCYMGK	HexNAc(4)Hex(5)Fuc(1)NeuAc(2)
sp|P08603|CFAH_HUMAN Complement factor H OS=Homo sapiens GN=CFH PE=1 SV=4	ISEENETTCYMGK	HexNAc(4)Hex(5)NeuAc(1)
sp|P08603|CFAH_HUMAN Complement factor H OS=Homo sapiens GN=CFH PE=1 SV=4	ISEENETTCYMGK	HexNAc(4)Hex(5)NeuAc(2)
sp|P08603|CFAH_HUMAN Complement factor H OS=Homo sapiens GN=CFH PE=1 SV=4	MDGASNVTCINSR	HexNAc(4)Hex(5)Fuc(1)
sp|P08603|CFAH_HUMAN Complement factor H OS=Homo sapiens GN=CFH PE=1 SV=4	MDGASNVTCINSR	HexNAc(4)Hex(5)Fuc(1)NeuAc(1)
sp|P08603|CFAH_HUMAN Complement factor H OS=Homo sapiens GN=CFH PE=1 SV=4	MDGASNVTCINSR	HexNAc(4)Hex(5)Fuc(1)NeuAc(2)
sp|P08603|CFAH_HUMAN Complement factor H OS=Homo sapiens GN=CFH PE=1 SV=4	MDGASNVTCINSR	HexNAc(4)Hex(5)NeuAc(1)
sp|P08603|CFAH_HUMAN Complement factor H OS=Homo sapiens GN=CFH PE=1 SV=4	MDGASNVTCINSR	HexNAc(4)Hex(5)NeuAc(2)
sp|P08603|CFAH_HUMAN Complement factor H OS=Homo sapiens GN=CFH PE=1 SV=4	SPDVINGSPISQK	HexNAc(4)Hex(5)Fuc(1)NeuAc(2)
sp|P08603|CFAH_HUMAN Complement factor H OS=Homo sapiens GN=CFH PE=1 SV=4	SPDVINGSPISQK	HexNAc(4)Hex(5)NeuAc(2)
sp|P09871|C1S_HUMAN Complement C1s subcomponent OS=Homo sapiens GN=C1S PE=1 SV=1	NCGVNCSGDVFTALIGEIASPNYPKPYPENSR	HexNAc(4)Hex(5)Fuc(2)NeuAc(1)
sp|P09871|C1S_HUMAN Complement C1s subcomponent OS=Homo sapiens GN=C1S PE=1 SV=1	NCGVNCSGDVFTALIGEIASPNYPKPYPENSR	HexNAc(4)Hex(5)NeuAc(2)
sp|P09871|C1S_HUMAN Complement C1s subcomponent OS=Homo sapiens GN=C1S PE=1 SV=1	NCGVNCSGDVFTALIGEIASPNYPKPYPENSR	HexNAc(4)Hex(6)Fuc(1)NeuAc(1)
sp|P10643|CO7_HUMAN Complement component C7 OS=Homo sapiens GN=C7 PE=1 SV=2	NYTLTGR	HexNAc(4)Hex(5)Fuc(1)NeuAc(1)
sp|P10643|CO7_HUMAN Complement component C7 OS=Homo sapiens GN=C7 PE=1 SV=2	NYTLTGR	HexNAc(4)Hex(5)Fuc(1)NeuAc(2)
sp|P10909|CLUS_HUMAN Clusterin OS=Homo sapiens GN=CLU PE=1 SV=1	LANLTQGEDQYYLR	HexNAc(4)Hex(5)Fuc(1)NeuAc(2)
sp|P10909|CLUS_HUMAN Clusterin OS=Homo sapiens GN=CLU PE=1 SV=1	LANLTQGEDQYYLR	HexNAc(4)Hex(5)NeuAc(2)
sp|P13671|CO6_HUMAN Complement component C6 OS=Homo sapiens GN=C6 PE=1 SV=3	VLNFTTK	HexNAc(4)Hex(5)NeuAc(1)
sp|P13671|CO6_HUMAN Complement component C6 OS=Homo sapiens GN=C6 PE=1 SV=3	VLNFTTK	HexNAc(4)Hex(5)NeuAc(2)
sp|P19823|ITIH2_HUMAN Inter-alpha-trypsin inhibitor heavy chain H2 OS=Homo sapiens GN=ITIH2 PE=1 SV=2	GAFISNFSMTVDGK	HexNAc(4)Hex(5)NeuAc(1)
sp|P19823|ITIH2_HUMAN Inter-alpha-trypsin inhibitor heavy chain H2 OS=Homo sapiens GN=ITIH2 PE=1 SV=2	GAFISNFSMTVDGK	HexNAc(4)Hex(5)NeuAc(2)
sp|P19827|ITIH1_HUMAN Inter-alpha-trypsin inhibitor heavy chain H1 OS=Homo sapiens GN=ITIH1 PE=1 SV=3	ANLSSQALQMSLDYGFVTPLTSMSIR	HexNAc(4)Hex(6)Fuc(1)NeuAc(1)
sp|P19827|ITIH1_HUMAN Inter-alpha-trypsin inhibitor heavy chain H1 OS=Homo sapiens GN=ITIH1 PE=1 SV=3	DKICDLLVANNHFAHFFAPQNLTNMNK	HexNAc(4)Hex(5)Fuc(1)NeuAc(2)
sp|P19827|ITIH1_HUMAN Inter-alpha-trypsin inhibitor heavy chain H1 OS=Homo sapiens GN=ITIH1 PE=1 SV=3	DKICDLLVANNHFAHFFAPQNLTNMNK	HexNAc(4)Hex(5)NeuAc(2)
sp|P19827|ITIH1_HUMAN Inter-alpha-trypsin inhibitor heavy chain H1 OS=Homo sapiens GN=ITIH1 PE=1 SV=3	ICDLLVANNHFAHFFAPQNLTNMNK	HexNAc(4)Hex(5)Fuc(2)NeuAc(1)
sp|P19827|ITIH1_HUMAN Inter-alpha-trypsin inhibitor heavy chain H1 OS=Homo sapiens GN=ITIH1 PE=1 SV=3	ICDLLVANNHFAHFFAPQNLTNMNK	HexNAc(4)Hex(5)NeuAc(2)
sp|P20851|C4BPB_HUMAN C4b-binding protein beta chain OS=Homo sapiens GN=C4BPB PE=1 SV=1	TLFCNASK	HexNAc(4)Hex(5)NeuAc(2)
sp|P22792|CPN2_HUMAN Carboxypeptidase N subunit 2 OS=Homo sapiens GN=CPN2 PE=1 SV=3	AFGSNPNLTK	HexNAc(4)Hex(5)NeuAc(2)
sp|P22891|PROZ_HUMAN Vitamin K-dependent protein Z OS=Homo sapiens GN=PROZ PE=1 SV=2	NITVK	HexNAc(4)Hex(5)NeuAc(2)
sp|P26927|HGFL_HUMAN Hepatocyte growth factor-like protein OS=Homo sapiens GN=MST1 PE=1 SV=2	AFHYNVSSHGCQLLPWTQHSPHTR	HexNAc(4)Hex(5)NeuAc(1)
sp|P26927|HGFL_HUMAN Hepatocyte growth factor-like protein OS=Homo sapiens GN=MST1 PE=1 SV=2	AFHYNVSSHGCQLLPWTQHSPHTR	HexNAc(4)Hex(5)NeuAc(2)
sp|P26927|HGFL_HUMAN Hepatocyte growth factor-like protein OS=Homo sapiens GN=MST1 PE=1 SV=2	GTANTTTAGVPCQR	HexNAc(4)Hex(5)NeuAc(2)
sp|P27169|PON1_HUMAN Serum paraoxonase/arylesterase 1 OS=Homo sapiens GN=PON1 PE=1 SV=3	HANWTLTPLK	HexNAc(4)Hex(5)NeuAc(2)
sp|P27487|DPP4_HUMAN Dipeptidyl peptidase 4 OS=Homo sapiens GN=DPP4 PE=1 SV=2	IPNNTQWVTWSPVGHK	HexNAc(4)Hex(5)Fuc(2)NeuAc(1)
sp|P33151|CADH5_HUMAN Cadherin-5 OS=Homo sapiens GN=CDH5 PE=1 SV=5	ENISEYHLTAVIVDK	HexNAc(4)Hex(5)NeuAc(1)
sp|P43251|BTD_HUMAN Biotinidase OS=Homo sapiens GN=BTD PE=1 SV=2	DVQIIVFPEDGIHGFNFTR	HexNAc(4)Hex(5)NeuAc(2)
sp|P43251|BTD_HUMAN Biotinidase OS=Homo sapiens GN=BTD PE=1 SV=2	FNDTEVLQR	HexNAc(4)Hex(5)NeuAc(2)
sp|P43652|AFAM_HUMAN Afamin OS=Homo sapiens GN=AFM PE=1 SV=1	DIENFNSTQK	HexNAc(4)Hex(5)Fuc(1)NeuAc(2)
sp|P43652|AFAM_HUMAN Afamin OS=Homo sapiens GN=AFM PE=1 SV=1	DIENFNSTQK	HexNAc(4)Hex(5)NeuAc(2)
sp|P43652|AFAM_HUMAN Afamin OS=Homo sapiens GN=AFM PE=1 SV=1	YAEDKFNETTEK	HexNAc(4)Hex(5)Fuc(1)NeuAc(2)
sp|P43652|AFAM_HUMAN Afamin OS=Homo sapiens GN=AFM PE=1 SV=1	YAEDKFNETTEK	HexNAc(4)Hex(5)NeuAc(1)
sp|P43652|AFAM_HUMAN Afamin OS=Homo sapiens GN=AFM PE=1 SV=1	YAEDKFNETTEK	HexNAc(4)Hex(5)NeuAc(2)
sp|P48740|MASP1_HUMAN Mannan-binding lectin serine protease 1 OS=Homo sapiens GN=MASP1 PE=1 SV=3	FGYILHTDNR	HexNAc(4)Hex(5)NeuAc(2)
sp|P48740|MASP1_HUMAN Mannan-binding lectin serine protease 1 OS=Homo sapiens GN=MASP1 PE=1 SV=3	NNLTTYK	HexNAc(4)Hex(5)Fuc(1)NeuAc(1)
sp|P48740|MASP1_HUMAN Mannan-binding lectin serine protease 1 OS=Homo sapiens GN=MASP1 PE=1 SV=3	NNLTTYK	HexNAc(4)Hex(5)NeuAc(2)
sp|P49908|SEPP1_HUMAN Selenoprotein P OS=Homo sapiens GN=SELENOP PE=1 SV=3	EGYSNISYIVVNHQGISSR	HexNAc(4)Hex(5)NeuAc(2)
sp|P49908|SEPP1_HUMAN Selenoprotein P OS=Homo sapiens GN=SELENOP PE=1 SV=3	KCGNCSLTTLK	HexNAc(4)Hex(5)NeuAc(2)
sp|P51884|LUM_HUMAN Lumican OS=Homo sapiens GN=LUM PE=1 SV=2	KLHINHNNLTESVGPLPK	HexNAc(4)Hex(5)Fuc(1)
sp|P51884|LUM_HUMAN Lumican OS=Homo sapiens GN=LUM PE=1 SV=2	KLHINHNNLTESVGPLPK	HexNAc(4)Hex(5)Fuc(1)NeuAc(1)
sp|P51884|LUM_HUMAN Lumican OS=Homo sapiens GN=LUM PE=1 SV=2	KLHINHNNLTESVGPLPK	HexNAc(4)Hex(5)Fuc(1)NeuAc(2)
sp|P51884|LUM_HUMAN Lumican OS=Homo sapiens GN=LUM PE=1 SV=2	LHINHNNLTESVGPLPK	HexNAc(4)Hex(5)Fuc(1)
sp|P51884|LUM_HUMAN Lumican OS=Homo sapiens GN=LUM PE=1 SV=2	LHINHNNLTESVGPLPK	HexNAc(4)Hex(5)Fuc(1)NeuAc(1)
sp|P51884|LUM_HUMAN Lumican OS=Homo sapiens GN=LUM PE=1 SV=2	LHINHNNLTESVGPLPK	HexNAc(4)Hex(5)Fuc(1)NeuAc(2)
sp|P55056|APOC4_HUMAN Apolipoprotein C-IV OS=Homo sapiens GN=APOC4 PE=1 SV=1	ELLETVVNR	HexNAc(4)Hex(5)NeuAc(2)
sp|P55058|PLTP_HUMAN Phospholipid transfer protein OS=Homo sapiens GN=PLTP PE=1 SV=1	VSNVSCQASVSR	HexNAc(4)Hex(5)Fuc(1)NeuAc(1)
sp|P80108|PHLD_HUMAN Phosphatidylinositol-glycan-specific phospholipase D OS=Homo sapiens GN=GPLD1 PE=1 SV=3	LGTSLSSGHVLMNGTLK	HexNAc(4)Hex(5)NeuAc(1)
sp|P80108|PHLD_HUMAN Phosphatidylinositol-glycan-specific phospholipase D OS=Homo sapiens GN=GPLD1 PE=1 SV=3	LGTSLSSGHVLMNGTLK	HexNAc(4)Hex(5)NeuAc(2)
sp|Q03591|FHR1_HUMAN Complement factor H-related protein 1 OS=Homo sapiens GN=CFHR1 PE=1 SV=2	LQNNENNISCVER	HexNAc(4)Hex(5)NeuAc(2)
sp|Q04756|HGFA_HUMAN Hepatocyte growth factor activator OS=Homo sapiens GN=HGFAC PE=1 SV=1	CFLGNGTGYR	HexNAc(4)Hex(5)NeuAc(2)
sp|Q04756|HGFA_HUMAN Hepatocyte growth factor activator OS=Homo sapiens GN=HGFAC PE=1 SV=1	DSVSVVLGQHFFNR	HexNAc(4)Hex(5)Fuc(2)NeuAc(1)
sp|Q06033|ITIH3_HUMAN Inter-alpha-trypsin inhibitor heavy chain H3 OS=Homo sapiens GN=ITIH3 PE=1 SV=2	NAHGEEKENLTAR	HexNAc(4)Hex(5)NeuAc(2)
sp|Q07954|LRP1_HUMAN Prolow-density lipoprotein receptor-related protein 1 OS=Homo sapiens GN=LRP1 PE=1 SV=2	WTGHNVTVVQR	HexNAc(4)Hex(5)Fuc(1)
sp|Q6EMK4|VASN_HUMAN Vasorin OS=Homo sapiens GN=VASN PE=1 SV=1	LHEITNETFR	HexNAc(4)Hex(5)Fuc(1)NeuAc(2)
sp|Q6EMK4|VASN_HUMAN Vasorin OS=Homo sapiens GN=VASN PE=1 SV=1	LHEITNETFR	HexNAc(4)Hex(5)NeuAc(2)
sp|Q9NZP8|C1RL_HUMAN Complement C1r subcomponent-like protein OS=Homo sapiens GN=C1RL PE=1 SV=2	PVTPIAQNQTTLGSSR	HexNAc(4)Hex(5)NeuAc(2)
sp|Q9UGM5|FETUB_HUMAN Fetuin-B OS=Homo sapiens GN=FETUB PE=1 SV=2	VLYLAAYNCTLRPVSK	HexNAc(4)Hex(5)NeuAc(1)
sp|Q9UGM5|FETUB_HUMAN Fetuin-B OS=Homo sapiens GN=FETUB PE=1 SV=2	VLYLAAYNCTLRPVSK	HexNAc(4)Hex(5)NeuAc(2)
sp|Q9UK55|ZPI_HUMAN Protein Z-dependent protease inhibitor OS=Homo sapiens GN=SERPINA10 PE=1 SV=1	ETFFNLSK	HexNAc(4)Hex(5)NeuAc(2)
sp|Q9Y6R7|FCGBP_HUMAN IgGFc-binding protein OS=Homo sapiens GN=FCGBP PE=1 SV=3	NPNNDQVFPNGTLAPSIPIWGGSWR	HexNAc(4)Hex(5)Fuc(1)NeuAc(1)
sp|Q9Y6R7|FCGBP_HUMAN IgGFc-binding protein OS=Homo sapiens GN=FCGBP PE=1 SV=3	VITVQVANFTLR	HexNAc(4)Hex(5)Fuc(1)NeuAc(1)
sp|Q9Y6R7|FCGBP_HUMAN IgGFc-binding protein OS=Homo sapiens GN=FCGBP PE=1 SV=3	VVTVAALGTNISIHK	HexNAc(4)Hex(5)NeuAc(1)
sp|Q9Y6R7|FCGBP_HUMAN IgGFc-binding protein OS=Homo sapiens GN=FCGBP PE=1 SV=3	VVTVAALGTNISIHKDEIGK	HexNAc(4)Hex(5)NeuAc(1)
sp|Q86VB7|C163A_HUMAN Scavenger receptor cysteine-rich type 1 protein M130 OS=Homo sapiens GN=CD163 PE=1 SV=2	APGWANSSAGSGR	HexNAc(4)Hex(5)Fuc(1)NeuAc(1)
sp|Q86VB7|C163A_HUMAN Scavenger receptor cysteine-rich type 1 protein M130 OS=Homo sapiens GN=CD163 PE=1 SV=2	HSNCTHQQDAGVTCSDGSNLEMR	HexNAc(4)Hex(5)Fuc(1)NeuAc(1)
sp|Q86VB7|C163A_HUMAN Scavenger receptor cysteine-rich type 1 protein M130 OS=Homo sapiens GN=CD163 PE=1 SV=2	WGHSECGHKEDAAVNCTDISVQK	HexNAc(4)Hex(5)NeuAc(1)
sp|Q96PD5|PGRP2_HUMAN N-acetylmuramoyl-L-alanine amidase OS=Homo sapiens GN=PGLYRP2 PE=1 SV=1	GFGVAIVGNYTAALPTEAALR	HexNAc(4)Hex(5)NeuAc(2)
sp|Q96PD5|PGRP2_HUMAN N-acetylmuramoyl-L-alanine amidase OS=Homo sapiens GN=PGLYRP2 PE=1 SV=1	LEPVHLQLQCMSQEQLAQVAANATK	HexNAc(4)Hex(5)Fuc(2)NeuAc(1)
sp|Q96PD5|PGRP2_HUMAN N-acetylmuramoyl-L-alanine amidase OS=Homo sapiens GN=PGLYRP2 PE=1 SV=1	LEPVHLQLQCMSQEQLAQVAANATK	HexNAc(4)Hex(5)NeuAc(2)
sp|Q96PD5|PGRP2_HUMAN N-acetylmuramoyl-L-alanine amidase OS=Homo sapiens GN=PGLYRP2 PE=1 SV=1	LEPVHLQLQCMSQEQLAQVAANATKEFTEAFLGCPAIHPR	HexNAc(4)Hex(5)NeuAc(2)
sp|Q13822|ENPP2_HUMAN Ectonucleotide pyrophosphatase/phosphodiesterase family member 2 OS=Homo sapiens GN=ENPP2 PE=1 SV=3	AIIANLTCK	HexNAc(4)Hex(5)NeuAc(2)
sp|Q16610|ECM1_HUMAN Extracellular matrix protein 1 OS=Homo sapiens GN=ECM1 PE=1 SV=2	HIPGLIHNMTAR	HexNAc(4)Hex(5)Fuc(1)NeuAc(2)
sp|Q16610|ECM1_HUMAN Extracellular matrix protein 1 OS=Homo sapiens GN=ECM1 PE=1 SV=2	QGNNHTCTWK	HexNAc(4)Hex(5)Fuc(1)NeuAc(2)

## Sheet: HexNAc(5)
Protein\nname	Sequence\n(unformatted)	Glycans
sp|O75882|ATRN_HUMAN Attractin OS=Homo sapiens GN=ATRN PE=1 SV=2	EWLPLNR	HexNAc(5)Hex(6)NeuAc(2)
sp|O75882|ATRN_HUMAN Attractin OS=Homo sapiens GN=ATRN PE=1 SV=2	GICNSSDVR	HexNAc(5)Hex(6)Fuc(1)NeuAc(3)
sp|O75882|ATRN_HUMAN Attractin OS=Homo sapiens GN=ATRN PE=1 SV=2	GICNSSDVR	HexNAc(5)Hex(6)NeuAc(3)
sp|P0C0L5|CO4B_HUMAN Complement C4-B OS=Homo sapiens GN=C4B PE=1 SV=2	FSDGLESNSSTQFEVK	HexNAc(5)Hex(6)Fuc(2)NeuAc(2)
sp|P00450|CERU_HUMAN Ceruloplasmin OS=Homo sapiens GN=CP PE=1 SV=1	EHEGAIYPDNTTDFQR	HexNAc(5)Hex(5)NeuAc(2)
sp|P00450|CERU_HUMAN Ceruloplasmin OS=Homo sapiens GN=CP PE=1 SV=1	EHEGAIYPDNTTDFQR	HexNAc(5)Hex(6)Fuc(1)NeuAc(2)
sp|P00450|CERU_HUMAN Ceruloplasmin OS=Homo sapiens GN=CP PE=1 SV=1	EHEGAIYPDNTTDFQR	HexNAc(5)Hex(6)Fuc(1)NeuAc(3)
sp|P00450|CERU_HUMAN Ceruloplasmin OS=Homo sapiens GN=CP PE=1 SV=1	EHEGAIYPDNTTDFQR	HexNAc(5)Hex(6)Fuc(2)NeuAc(2)
sp|P00450|CERU_HUMAN Ceruloplasmin OS=Homo sapiens GN=CP PE=1 SV=1	EHEGAIYPDNTTDFQR	HexNAc(5)Hex(6)Fuc(2)NeuAc(3)
sp|P00450|CERU_HUMAN Ceruloplasmin OS=Homo sapiens GN=CP PE=1 SV=1	EHEGAIYPDNTTDFQR	HexNAc(5)Hex(6)NeuAc(3)
sp|P00450|CERU_HUMAN Ceruloplasmin OS=Homo sapiens GN=CP PE=1 SV=1	ELHHLQEQNVSNAFLDK	HexNAc(5)Hex(6)Fuc(1)NeuAc(2)
sp|P00450|CERU_HUMAN Ceruloplasmin OS=Homo sapiens GN=CP PE=1 SV=1	ELHHLQEQNVSNAFLDK	HexNAc(5)Hex(6)Fuc(1)NeuAc(3)
sp|P00450|CERU_HUMAN Ceruloplasmin OS=Homo sapiens GN=CP PE=1 SV=1	ELHHLQEQNVSNAFLDK	HexNAc(5)Hex(6)Fuc(2)NeuAc(3)
sp|P00450|CERU_HUMAN Ceruloplasmin OS=Homo sapiens GN=CP PE=1 SV=1	ELHHLQEQNVSNAFLDK	HexNAc(5)Hex(6)NeuAc(3)
sp|P00450|CERU_HUMAN Ceruloplasmin OS=Homo sapiens GN=CP PE=1 SV=1	ELHHLQEQNVSNAFLDKGEFYIGSK	HexNAc(5)Hex(6)Fuc(1)NeuAc(3)
sp|P00736|C1R_HUMAN Complement C1r subcomponent OS=Homo sapiens GN=C1R PE=1 SV=2	CNYSIR	HexNAc(5)Hex(6)NeuAc(3)
sp|P00738|HPT_HUMAN Haptoglobin OS=Homo sapiens GN=HP PE=1 SV=1	VVLHPNYSQVDIGLIK	HexNAc(5)Hex(5)NeuAc(2)
sp|P00738|HPT_HUMAN Haptoglobin OS=Homo sapiens GN=HP PE=1 SV=1	VVLHPNYSQVDIGLIK	HexNAc(5)Hex(6)Fuc(1)NeuAc(1)
sp|P00738|HPT_HUMAN Haptoglobin OS=Homo sapiens GN=HP PE=1 SV=1	VVLHPNYSQVDIGLIK	HexNAc(5)Hex(6)Fuc(1)NeuAc(2)
sp|P00738|HPT_HUMAN Haptoglobin OS=Homo sapiens GN=HP PE=1 SV=1	VVLHPNYSQVDIGLIK	HexNAc(5)Hex(6)Fuc(1)NeuAc(3)
sp|P00738|HPT_HUMAN Haptoglobin OS=Homo sapiens GN=HP PE=1 SV=1	VVLHPNYSQVDIGLIK	HexNAc(5)Hex(6)Fuc(4)NeuAc(1)
sp|P00738|HPT_HUMAN Haptoglobin OS=Homo sapiens GN=HP PE=1 SV=1	VVLHPNYSQVDIGLIK	HexNAc(5)Hex(6)NeuAc(1)
sp|P00738|HPT_HUMAN Haptoglobin OS=Homo sapiens GN=HP PE=1 SV=1	VVLHPNYSQVDIGLIK	HexNAc(5)Hex(6)NeuAc(2)
sp|P00738|HPT_HUMAN Haptoglobin OS=Homo sapiens GN=HP PE=1 SV=1	VVLHPNYSQVDIGLIK	HexNAc(5)Hex(6)NeuAc(3)
sp|P00738|HPT_HUMAN Haptoglobin OS=Homo sapiens GN=HP PE=1 SV=1	VVLHPNYSQVDIGLIK	HexNAc(5)Hex(8)Fuc(1)
sp|P00738|HPT_HUMAN Haptoglobin OS=Homo sapiens GN=HP PE=1 SV=1	VVLHPNYSQVDIGLIK	HexNAc(5)Hex(9)Fuc(1)
sp|P01008|ANT3_HUMAN Antithrombin-III OS=Homo sapiens GN=SERPINC1 PE=1 SV=1	LGACNDTLQQLMEVFK	HexNAc(5)Hex(4)NeuAc(2)
sp|P01008|ANT3_HUMAN Antithrombin-III OS=Homo sapiens GN=SERPINC1 PE=1 SV=1	LGACNDTLQQLMEVFK	HexNAc(5)Hex(5)Fuc(1)NeuAc(1)
sp|P01019|ANGT_HUMAN Angiotensinogen OS=Homo sapiens GN=AGT PE=1 SV=1	VYIHPFHLVIHNESTCEQLAK	HexNAc(5)Hex(6)Fuc(1)NeuAc(1)
sp|P01019|ANGT_HUMAN Angiotensinogen OS=Homo sapiens GN=AGT PE=1 SV=1	VYIHPFHLVIHNESTCEQLAK	HexNAc(5)Hex(6)Fuc(1)NeuAc(2)
sp|P01019|ANGT_HUMAN Angiotensinogen OS=Homo sapiens GN=AGT PE=1 SV=1	VYIHPFHLVIHNESTCEQLAK	HexNAc(5)Hex(6)NeuAc(1)
sp|P01019|ANGT_HUMAN Angiotensinogen OS=Homo sapiens GN=AGT PE=1 SV=1	VYIHPFHLVIHNESTCEQLAK	HexNAc(5)Hex(6)NeuAc(2)
sp|P01019|ANGT_HUMAN Angiotensinogen OS=Homo sapiens GN=AGT PE=1 SV=1	VYIHPFHLVIHNESTCEQLAK	HexNAc(5)Hex(6)NeuAc(3)
sp|P01023|A2MG_HUMAN Alpha-2-macroglobulin OS=Homo sapiens GN=A2M PE=1 SV=3	VSNQTLSLFFTVLQDVPVR	HexNAc(5)Hex(5)Fuc(1)
sp|P01031|CO5_HUMAN Complement C5 OS=Homo sapiens GN=C5 PE=1 SV=4	ANISHK	HexNAc(5)Hex(6)Fuc(1)NeuAc(3)
sp|P01031|CO5_HUMAN Complement C5 OS=Homo sapiens GN=C5 PE=1 SV=4	ANISHK	HexNAc(5)Hex(6)NeuAc(3)
sp|P01042|KNG1_HUMAN Kininogen-1 OS=Homo sapiens GN=KNG1 PE=1 SV=2	HGIQYFNNNTQHSSLFMLNEVK	HexNAc(5)Hex(6)Fuc(1)NeuAc(3)
sp|P01042|KNG1_HUMAN Kininogen-1 OS=Homo sapiens GN=KNG1 PE=1 SV=2	HGIQYFNNNTQHSSLFMLNEVK	HexNAc(5)Hex(6)NeuAc(3)
sp|P01042|KNG1_HUMAN Kininogen-1 OS=Homo sapiens GN=KNG1 PE=1 SV=2	ITYSIVQTNCSK	HexNAc(5)Hex(6)Fuc(1)NeuAc(2)
sp|P01042|KNG1_HUMAN Kininogen-1 OS=Homo sapiens GN=KNG1 PE=1 SV=2	ITYSIVQTNCSK	HexNAc(5)Hex(6)Fuc(1)NeuAc(3)
sp|P01042|KNG1_HUMAN Kininogen-1 OS=Homo sapiens GN=KNG1 PE=1 SV=2	ITYSIVQTNCSK	HexNAc(5)Hex(6)Fuc(2)NeuAc(3)
sp|P01042|KNG1_HUMAN Kininogen-1 OS=Homo sapiens GN=KNG1 PE=1 SV=2	ITYSIVQTNCSK	HexNAc(5)Hex(6)NeuAc(2)
sp|P01042|KNG1_HUMAN Kininogen-1 OS=Homo sapiens GN=KNG1 PE=1 SV=2	ITYSIVQTNCSK	HexNAc(5)Hex(6)NeuAc(3)
sp|P01042|KNG1_HUMAN Kininogen-1 OS=Homo sapiens GN=KNG1 PE=1 SV=2	YNSQNQSNNQFVLYR	HexNAc(5)Hex(6)Fuc(1)NeuAc(3)
sp|P01042|KNG1_HUMAN Kininogen-1 OS=Homo sapiens GN=KNG1 PE=1 SV=2	YNSQNQSNNQFVLYR	HexNAc(5)Hex(6)NeuAc(3)
sp|P01591|IGJ_HUMAN Immunoglobulin J chain OS=Homo sapiens GN=JCHAIN PE=1 SV=4	ENISDPTSPLR	HexNAc(5)Hex(4)
sp|P01591|IGJ_HUMAN Immunoglobulin J chain OS=Homo sapiens GN=JCHAIN PE=1 SV=4	ENISDPTSPLR	HexNAc(5)Hex(5)NeuAc(1)
sp|P01591|IGJ_HUMAN Immunoglobulin J chain OS=Homo sapiens GN=JCHAIN PE=1 SV=4	ENISDPTSPLR	HexNAc(5)Hex(5)NeuAc(2)
sp|P01859|IGHG2_HUMAN Ig gamma-2 chain C region OS=Homo sapiens GN=IGHG2 PE=1 SV=2	EEQFNSTFR	HexNAc(5)Hex(3)Fuc(1)
sp|P01859|IGHG2_HUMAN Ig gamma-2 chain C region OS=Homo sapiens GN=IGHG2 PE=1 SV=2	EEQFNSTFR	HexNAc(5)Hex(4)Fuc(1)
sp|P01871|IGHM_HUMAN Ig mu chain C region OS=Homo sapiens GN=IGHM PE=1 SV=3	GLTFQQNASSMCVPDQDTAIR	HexNAc(5)Hex(5)NeuAc(1)
sp|P01871|IGHM_HUMAN Ig mu chain C region OS=Homo sapiens GN=IGHM PE=1 SV=3	GLTFQQNASSMCVPDQDTAIR	HexNAc(5)Hex(6)NeuAc(1)
sp|P01871|IGHM_HUMAN Ig mu chain C region OS=Homo sapiens GN=IGHM PE=1 SV=3	PTLYNVSLVMSDTAGTCY	HexNAc(5)Hex(5)Fuc(1)
sp|P01871|IGHM_HUMAN Ig mu chain C region OS=Homo sapiens GN=IGHM PE=1 SV=3	PTLYNVSLVMSDTAGTCY	HexNAc(5)Hex(6)Fuc(1)
sp|P01876|IGHA1_HUMAN Ig alpha-1 chain C region OS=Homo sapiens GN=IGHA1 PE=1 SV=2	LAGKPTHVNVSVVMAEVDGTCY	HexNAc(5)Hex(4)Fuc(1)
sp|P01876|IGHA1_HUMAN Ig alpha-1 chain C region OS=Homo sapiens GN=IGHA1 PE=1 SV=2	LAGKPTHVNVSVVMAEVDGTCY	HexNAc(5)Hex(5)
sp|P01876|IGHA1_HUMAN Ig alpha-1 chain C region OS=Homo sapiens GN=IGHA1 PE=1 SV=2	LSLHRPALEDLLLGSEANLTCTLTGLR	HexNAc(5)Hex(3)
sp|P01876|IGHA1_HUMAN Ig alpha-1 chain C region OS=Homo sapiens GN=IGHA1 PE=1 SV=2	LSLHRPALEDLLLGSEANLTCTLTGLR	HexNAc(5)Hex(4)
sp|P01876|IGHA1_HUMAN Ig alpha-1 chain C region OS=Homo sapiens GN=IGHA1 PE=1 SV=2	LSLHRPALEDLLLGSEANLTCTLTGLR	HexNAc(5)Hex(4)NeuAc(1)
sp|P01876|IGHA1_HUMAN Ig alpha-1 chain C region OS=Homo sapiens GN=IGHA1 PE=1 SV=2	LSLHRPALEDLLLGSEANLTCTLTGLR	HexNAc(5)Hex(5)NeuAc(1)
sp|P01876|IGHA1_HUMAN Ig alpha-1 chain C region OS=Homo sapiens GN=IGHA1 PE=1 SV=2	PALEDLLLGSEANLTCTLTGLR	HexNAc(5)Hex(3)
sp|P01876|IGHA1_HUMAN Ig alpha-1 chain C region OS=Homo sapiens GN=IGHA1 PE=1 SV=2	PALEDLLLGSEANLTCTLTGLR	HexNAc(5)Hex(4)NeuAc(1)
sp|P01876|IGHA1_HUMAN Ig alpha-1 chain C region OS=Homo sapiens GN=IGHA1 PE=1 SV=2	PALEDLLLGSEANLTCTLTGLR	HexNAc(5)Hex(5)NeuAc(1)
sp|P01877|IGHA2_HUMAN Ig alpha-2 chain C region OS=Homo sapiens GN=IGHA2 PE=1 SV=3	TPLTANITK	HexNAc(5)Hex(3)Fuc(1)
sp|P01877|IGHA2_HUMAN Ig alpha-2 chain C region OS=Homo sapiens GN=IGHA2 PE=1 SV=3	TPLTANITK	HexNAc(5)Hex(4)Fuc(1)
sp|P01877|IGHA2_HUMAN Ig alpha-2 chain C region OS=Homo sapiens GN=IGHA2 PE=1 SV=3	TPLTANITK	HexNAc(5)Hex(4)Fuc(1)NeuAc(1)
sp|P01877|IGHA2_HUMAN Ig alpha-2 chain C region OS=Homo sapiens GN=IGHA2 PE=1 SV=3	TPLTANITK	HexNAc(5)Hex(5)Fuc(1)
sp|P01877|IGHA2_HUMAN Ig alpha-2 chain C region OS=Homo sapiens GN=IGHA2 PE=1 SV=3	TPLTANITK	HexNAc(5)Hex(5)Fuc(1)NeuAc(1)
sp|P01877|IGHA2_HUMAN Ig alpha-2 chain C region OS=Homo sapiens GN=IGHA2 PE=1 SV=3	TPLTANITK	HexNAc(5)Hex(5)Fuc(1)NeuAc(2)
sp|P01880|IGHD_HUMAN Ig delta chain C region OS=Homo sapiens GN=IGHD PE=1 SV=2	TLLNASR	HexNAc(5)Hex(4)NeuAc(1)
sp|P01880|IGHD_HUMAN Ig delta chain C region OS=Homo sapiens GN=IGHD PE=1 SV=2	TLLNASR	HexNAc(5)Hex(5)Fuc(1)NeuAc(1)
sp|P01880|IGHD_HUMAN Ig delta chain C region OS=Homo sapiens GN=IGHD PE=1 SV=2	TLLNASR	HexNAc(5)Hex(5)Fuc(1)NeuAc(2)
sp|P01880|IGHD_HUMAN Ig delta chain C region OS=Homo sapiens GN=IGHD PE=1 SV=2	TLLNASR	HexNAc(5)Hex(5)NeuAc(2)
sp|P02749|APOH_HUMAN Beta-2-glycoprotein 1 OS=Homo sapiens GN=APOH PE=1 SV=3	LGNWSAMPSCK	HexNAc(5)Hex(6)Fuc(1)NeuAc(3)
sp|P02749|APOH_HUMAN Beta-2-glycoprotein 1 OS=Homo sapiens GN=APOH PE=1 SV=3	LGNWSAMPSCK	HexNAc(5)Hex(6)NeuAc(1)
sp|P02749|APOH_HUMAN Beta-2-glycoprotein 1 OS=Homo sapiens GN=APOH PE=1 SV=3	LGNWSAMPSCK	HexNAc(5)Hex(6)NeuAc(3)
sp|P02749|APOH_HUMAN Beta-2-glycoprotein 1 OS=Homo sapiens GN=APOH PE=1 SV=3	VYKPSAGNNSLYR	HexNAc(5)Hex(6)Fuc(1)NeuAc(2)
sp|P02749|APOH_HUMAN Beta-2-glycoprotein 1 OS=Homo sapiens GN=APOH PE=1 SV=3	VYKPSAGNNSLYR	HexNAc(5)Hex(6)Fuc(1)NeuAc(3)
sp|P02749|APOH_HUMAN Beta-2-glycoprotein 1 OS=Homo sapiens GN=APOH PE=1 SV=3	VYKPSAGNNSLYR	HexNAc(5)Hex(6)NeuAc(3)
sp|P02750|A2GL_HUMAN Leucine-rich alpha-2-glycoprotein OS=Homo sapiens GN=LRG1 PE=1 SV=2	DKMFSQNDTR	HexNAc(5)Hex(6)NeuAc(3)
sp|P02750|A2GL_HUMAN Leucine-rich alpha-2-glycoprotein OS=Homo sapiens GN=LRG1 PE=1 SV=2	MFSQNDTR	HexNAc(5)Hex(6)Fuc(1)NeuAc(3)
sp|P02750|A2GL_HUMAN Leucine-rich alpha-2-glycoprotein OS=Homo sapiens GN=LRG1 PE=1 SV=2	MFSQNDTR	HexNAc(5)Hex(6)NeuAc(3)
sp|P02765|FETUA_HUMAN Alpha-2-HS-glycoprotein OS=Homo sapiens GN=AHSG PE=1 SV=1	KVCQDCPLLAPLNDTR	HexNAc(5)Hex(6)Fuc(1)NeuAc(3)
sp|P02765|FETUA_HUMAN Alpha-2-HS-glycoprotein OS=Homo sapiens GN=AHSG PE=1 SV=1	KVCQDCPLLAPLNDTR	HexNAc(5)Hex(6)NeuAc(2)
sp|P02765|FETUA_HUMAN Alpha-2-HS-glycoprotein OS=Homo sapiens GN=AHSG PE=1 SV=1	KVCQDCPLLAPLNDTR	HexNAc(5)Hex(6)NeuAc(3)
sp|P02765|FETUA_HUMAN Alpha-2-HS-glycoprotein OS=Homo sapiens GN=AHSG PE=1 SV=1	VCQDCPLLAPLNDTR	HexNAc(5)Hex(6)Fuc(1)NeuAc(2)
sp|P02765|FETUA_HUMAN Alpha-2-HS-glycoprotein OS=Homo sapiens GN=AHSG PE=1 SV=1	VCQDCPLLAPLNDTR	HexNAc(5)Hex(6)Fuc(1)NeuAc(3)
sp|P02765|FETUA_HUMAN Alpha-2-HS-glycoprotein OS=Homo sapiens GN=AHSG PE=1 SV=1	VCQDCPLLAPLNDTR	HexNAc(5)Hex(6)Fuc(2)NeuAc(2)
sp|P02765|FETUA_HUMAN Alpha-2-HS-glycoprotein OS=Homo sapiens GN=AHSG PE=1 SV=1	VCQDCPLLAPLNDTR	HexNAc(5)Hex(6)NeuAc(2)
sp|P02765|FETUA_HUMAN Alpha-2-HS-glycoprotein OS=Homo sapiens GN=AHSG PE=1 SV=1	VCQDCPLLAPLNDTR	HexNAc(5)Hex(6)NeuAc(3)
sp|P02765|FETUA_HUMAN Alpha-2-HS-glycoprotein OS=Homo sapiens GN=AHSG PE=1 SV=1	VCQDCPLLAPLNDTR	HexNAc(5)Hex(9)Fuc(1)
sp|P02771|FETA_HUMAN Alpha-fetoprotein OS=Homo sapiens GN=AFP PE=1 SV=1	VNFTEIQK	HexNAc(5)Hex(6)NeuAc(3)
sp|P02787|TRFE_HUMAN Serotransferrin OS=Homo sapiens GN=TF PE=1 SV=3	CGLVPVLAENYNK	HexNAc(5)Hex(6)Fuc(1)NeuAc(2)
sp|P02787|TRFE_HUMAN Serotransferrin OS=Homo sapiens GN=TF PE=1 SV=3	CGLVPVLAENYNK	HexNAc(5)Hex(6)NeuAc(2)
sp|P02790|HEMO_HUMAN Hemopexin OS=Homo sapiens GN=HPX PE=1 SV=2	ALPQPQNVTSLLGCTH	HexNAc(5)Hex(4)NeuAc(2)
sp|P02790|HEMO_HUMAN Hemopexin OS=Homo sapiens GN=HPX PE=1 SV=2	ALPQPQNVTSLLGCTH	HexNAc(5)Hex(5)NeuAc(2)
sp|P02790|HEMO_HUMAN Hemopexin OS=Homo sapiens GN=HPX PE=1 SV=2	ALPQPQNVTSLLGCTH	HexNAc(5)Hex(6)Fuc(1)NeuAc(2)
sp|P02790|HEMO_HUMAN Hemopexin OS=Homo sapiens GN=HPX PE=1 SV=2	ALPQPQNVTSLLGCTH	HexNAc(5)Hex(6)Fuc(1)NeuAc(3)
sp|P02790|HEMO_HUMAN Hemopexin OS=Homo sapiens GN=HPX PE=1 SV=2	ALPQPQNVTSLLGCTH	HexNAc(5)Hex(6)Fuc(2)NeuAc(1)
sp|P02790|HEMO_HUMAN Hemopexin OS=Homo sapiens GN=HPX PE=1 SV=2	ALPQPQNVTSLLGCTH	HexNAc(5)Hex(6)Fuc(2)NeuAc(2)
sp|P02790|HEMO_HUMAN Hemopexin OS=Homo sapiens GN=HPX PE=1 SV=2	ALPQPQNVTSLLGCTH	HexNAc(5)Hex(6)Fuc(2)NeuAc(3)
sp|P02790|HEMO_HUMAN Hemopexin OS=Homo sapiens GN=HPX PE=1 SV=2	ALPQPQNVTSLLGCTH	HexNAc(5)Hex(6)Fuc(3)NeuAc(1)
sp|P02790|HEMO_HUMAN Hemopexin OS=Homo sapiens GN=HPX PE=1 SV=2	ALPQPQNVTSLLGCTH	HexNAc(5)Hex(6)Fuc(4)NeuAc(1)
sp|P02790|HEMO_HUMAN Hemopexin OS=Homo sapiens GN=HPX PE=1 SV=2	ALPQPQNVTSLLGCTH	HexNAc(5)Hex(6)NeuAc(1)
sp|P02790|HEMO_HUMAN Hemopexin OS=Homo sapiens GN=HPX PE=1 SV=2	ALPQPQNVTSLLGCTH	HexNAc(5)Hex(6)NeuAc(2)
sp|P02790|HEMO_HUMAN Hemopexin OS=Homo sapiens GN=HPX PE=1 SV=2	ALPQPQNVTSLLGCTH	HexNAc(5)Hex(6)NeuAc(3)
sp|P02790|HEMO_HUMAN Hemopexin OS=Homo sapiens GN=HPX PE=1 SV=2	ALPQPQNVTSLLGCTH	HexNAc(5)Hex(7)Fuc(1)NeuAc(1)
sp|P02790|HEMO_HUMAN Hemopexin OS=Homo sapiens GN=HPX PE=1 SV=2	ALPQPQNVTSLLGCTH	HexNAc(5)Hex(8)Fuc(1)
sp|P02790|HEMO_HUMAN Hemopexin OS=Homo sapiens GN=HPX PE=1 SV=2	ALPQPQNVTSLLGCTH	HexNAc(5)Hex(9)Fuc(1)
sp|P02790|HEMO_HUMAN Hemopexin OS=Homo sapiens GN=HPX PE=1 SV=2	CSDGWSFDATTLDDNGTMLFFK	HexNAc(5)Hex(5)Fuc(1)NeuAc(1)
sp|P02790|HEMO_HUMAN Hemopexin OS=Homo sapiens GN=HPX PE=1 SV=2	LNAAKALPQPQNVTSLLGCTH	HexNAc(5)Hex(5)Fuc(1)NeuAc(1)
sp|P02790|HEMO_HUMAN Hemopexin OS=Homo sapiens GN=HPX PE=1 SV=2	SWPAVGNCSSALR	HexNAc(5)Hex(6)Fuc(1)NeuAc(2)
sp|P02790|HEMO_HUMAN Hemopexin OS=Homo sapiens GN=HPX PE=1 SV=2	SWPAVGNCSSALR	HexNAc(5)Hex(6)Fuc(1)NeuAc(3)
sp|P02790|HEMO_HUMAN Hemopexin OS=Homo sapiens GN=HPX PE=1 SV=2	SWPAVGNCSSALR	HexNAc(5)Hex(6)Fuc(2)NeuAc(3)
sp|P02790|HEMO_HUMAN Hemopexin OS=Homo sapiens GN=HPX PE=1 SV=2	SWPAVGNCSSALR	HexNAc(5)Hex(6)NeuAc(2)
sp|P02790|HEMO_HUMAN Hemopexin OS=Homo sapiens GN=HPX PE=1 SV=2	SWPAVGNCSSALR	HexNAc(5)Hex(6)NeuAc(3)
sp|P04004|VTNC_HUMAN Vitronectin OS=Homo sapiens GN=VTN PE=1 SV=1	NGSLFAFR	HexNAc(5)Hex(6)Fuc(1)NeuAc(3)
sp|P04004|VTNC_HUMAN Vitronectin OS=Homo sapiens GN=VTN PE=1 SV=1	NGSLFAFR	HexNAc(5)Hex(6)NeuAc(3)
sp|P04114|APOB_HUMAN Apolipoprotein B-100 OS=Homo sapiens GN=APOB PE=1 SV=2	NNALDFVTKSYNETK	HexNAc(5)Hex(6)NeuAc(3)
sp|P04196|HRG_HUMAN Histidine-rich glycoprotein OS=Homo sapiens GN=HRG PE=1 SV=1	VIDFNCTTSSVSSALANTK	HexNAc(5)Hex(5)NeuAc(1)
sp|P05155|IC1_HUMAN Plasma protease C1 inhibitor OS=Homo sapiens GN=SERPING1 PE=1 SV=2	DTFVNASR	HexNAc(5)Hex(5)Fuc(1)
sp|P05155|IC1_HUMAN Plasma protease C1 inhibitor OS=Homo sapiens GN=SERPING1 PE=1 SV=2	DTFVNASR	HexNAc(5)Hex(6)Fuc(1)NeuAc(1)
sp|P05155|IC1_HUMAN Plasma protease C1 inhibitor OS=Homo sapiens GN=SERPING1 PE=1 SV=2	DTFVNASR	HexNAc(5)Hex(6)Fuc(1)NeuAc(3)
sp|P05155|IC1_HUMAN Plasma protease C1 inhibitor OS=Homo sapiens GN=SERPING1 PE=1 SV=2	DTFVNASR	HexNAc(5)Hex(6)Fuc(2)NeuAc(3)
sp|P05155|IC1_HUMAN Plasma protease C1 inhibitor OS=Homo sapiens GN=SERPING1 PE=1 SV=2	DTFVNASR	HexNAc(5)Hex(6)NeuAc(1)
sp|P05155|IC1_HUMAN Plasma protease C1 inhibitor OS=Homo sapiens GN=SERPING1 PE=1 SV=2	DTFVNASR	HexNAc(5)Hex(6)NeuAc(2)
sp|P05155|IC1_HUMAN Plasma protease C1 inhibitor OS=Homo sapiens GN=SERPING1 PE=1 SV=2	DTFVNASR	HexNAc(5)Hex(6)NeuAc(3)
sp|P05362|ICAM1_HUMAN Intercellular adhesion molecule 1 OS=Homo sapiens GN=ICAM1 PE=1 SV=2	NLTLR	HexNAc(5)Hex(6)NeuAc(3)
sp|P05546|HEP2_HUMAN Heparin cofactor 2 OS=Homo sapiens GN=SERPIND1 PE=1 SV=3	DFVNASSK	HexNAc(5)Hex(6)NeuAc(3)
sp|P05546|HEP2_HUMAN Heparin cofactor 2 OS=Homo sapiens GN=SERPIND1 PE=1 SV=3	NLSMPLLPADFHK	HexNAc(5)Hex(5)Fuc(1)NeuAc(2)
sp|P05546|HEP2_HUMAN Heparin cofactor 2 OS=Homo sapiens GN=SERPIND1 PE=1 SV=3	NLSMPLLPADFHK	HexNAc(5)Hex(6)Fuc(1)NeuAc(3)
sp|P05546|HEP2_HUMAN Heparin cofactor 2 OS=Homo sapiens GN=SERPIND1 PE=1 SV=3	NLSMPLLPADFHK	HexNAc(5)Hex(6)NeuAc(3)
sp|P06681|CO2_HUMAN Complement C2 OS=Homo sapiens GN=C2 PE=1 SV=2	TMFPNLTDVR	HexNAc(5)Hex(6)Fuc(1)NeuAc(3)
sp|P06681|CO2_HUMAN Complement C2 OS=Homo sapiens GN=C2 PE=1 SV=2	TMFPNLTDVR	HexNAc(5)Hex(6)NeuAc(3)
sp|P07339|CATD_HUMAN Cathepsin D OS=Homo sapiens GN=CTSD PE=1 SV=1	GSLSYLNVTR	HexNAc(5)Hex(6)NeuAc(2)
sp|P08185|CBG_HUMAN Corticosteroid-binding globulin OS=Homo sapiens GN=SERPINA6 PE=1 SV=1	AQLLQGLGFNLTER	HexNAc(5)Hex(6)NeuAc(2)
sp|P08603|CFAH_HUMAN Complement factor H OS=Homo sapiens GN=CFH PE=1 SV=4	IPCSQPPQIEHGTINSSR	HexNAc(5)Hex(4)Fuc(1)
sp|P08603|CFAH_HUMAN Complement factor H OS=Homo sapiens GN=CFH PE=1 SV=4	IPCSQPPQIEHGTINSSR	HexNAc(5)Hex(5)Fuc(1)
sp|P08603|CFAH_HUMAN Complement factor H OS=Homo sapiens GN=CFH PE=1 SV=4	IPCSQPPQIEHGTINSSR	HexNAc(5)Hex(6)Fuc(1)NeuAc(2)
sp|P08603|CFAH_HUMAN Complement factor H OS=Homo sapiens GN=CFH PE=1 SV=4	IPCSQPPQIEHGTINSSR	HexNAc(5)Hex(6)Fuc(1)NeuAc(3)
sp|P08603|CFAH_HUMAN Complement factor H OS=Homo sapiens GN=CFH PE=1 SV=4	IPCSQPPQIEHGTINSSR	HexNAc(5)Hex(6)NeuAc(2)
sp|P08603|CFAH_HUMAN Complement factor H OS=Homo sapiens GN=CFH PE=1 SV=4	IPCSQPPQIEHGTINSSR	HexNAc(5)Hex(6)NeuAc(3)
sp|P08603|CFAH_HUMAN Complement factor H OS=Homo sapiens GN=CFH PE=1 SV=4	ISEENETTCYMGK	HexNAc(5)Hex(6)NeuAc(1)
sp|P08603|CFAH_HUMAN Complement factor H OS=Homo sapiens GN=CFH PE=1 SV=4	ISEENETTCYMGK	HexNAc(5)Hex(6)NeuAc(2)
sp|P08603|CFAH_HUMAN Complement factor H OS=Homo sapiens GN=CFH PE=1 SV=4	ISEENETTCYMGK	HexNAc(5)Hex(6)NeuAc(3)
sp|P08603|CFAH_HUMAN Complement factor H OS=Homo sapiens GN=CFH PE=1 SV=4	MDGASNVTCINSR	HexNAc(5)Hex(4)NeuAc(2)
sp|P10643|CO7_HUMAN Complement component C7 OS=Homo sapiens GN=C7 PE=1 SV=2	NYTLTGR	HexNAc(5)Hex(5)Fuc(1)
sp|P10643|CO7_HUMAN Complement component C7 OS=Homo sapiens GN=C7 PE=1 SV=2	NYTLTGR	HexNAc(5)Hex(5)Fuc(1)NeuAc(1)
sp|P10643|CO7_HUMAN Complement component C7 OS=Homo sapiens GN=C7 PE=1 SV=2	NYTLTGR	HexNAc(5)Hex(5)Fuc(1)NeuAc(2)
sp|P10909|CLUS_HUMAN Clusterin OS=Homo sapiens GN=CLU PE=1 SV=1	EDALNETR	HexNAc(5)Hex(6)Fuc(1)NeuAc(3)
sp|P10909|CLUS_HUMAN Clusterin OS=Homo sapiens GN=CLU PE=1 SV=1	EDALNETR	HexNAc(5)Hex(6)NeuAc(3)
sp|P10909|CLUS_HUMAN Clusterin OS=Homo sapiens GN=CLU PE=1 SV=1	KEDALNETR	HexNAc(5)Hex(6)NeuAc(3)
sp|P10909|CLUS_HUMAN Clusterin OS=Homo sapiens GN=CLU PE=1 SV=1	KKEDALNETR	HexNAc(5)Hex(6)Fuc(1)NeuAc(3)
sp|P10909|CLUS_HUMAN Clusterin OS=Homo sapiens GN=CLU PE=1 SV=1	LANLTQGEDQYYLR	HexNAc(5)Hex(6)Fuc(1)NeuAc(3)
sp|P20742|PZP_HUMAN Pregnancy zone protein OS=Homo sapiens GN=PZP PE=1 SV=4	VNITVCGEYTYGK	HexNAc(5)Hex(5)Fuc(1)NeuAc(2)
sp|P22792|CPN2_HUMAN Carboxypeptidase N subunit 2 OS=Homo sapiens GN=CPN2 PE=1 SV=3	AFGSNPNLTK	HexNAc(5)Hex(6)Fuc(1)NeuAc(3)
sp|P22792|CPN2_HUMAN Carboxypeptidase N subunit 2 OS=Homo sapiens GN=CPN2 PE=1 SV=3	AFGSNPNLTK	HexNAc(5)Hex(6)NeuAc(3)
sp|P43251|BTD_HUMAN Biotinidase OS=Homo sapiens GN=BTD PE=1 SV=2	FNDTEVLQR	HexNAc(5)Hex(6)Fuc(1)NeuAc(3)
sp|P43251|BTD_HUMAN Biotinidase OS=Homo sapiens GN=BTD PE=1 SV=2	FNDTEVLQR	HexNAc(5)Hex(6)Fuc(2)NeuAc(2)
sp|P43251|BTD_HUMAN Biotinidase OS=Homo sapiens GN=BTD PE=1 SV=2	FNDTEVLQR	HexNAc(5)Hex(6)NeuAc(3)
sp|P43251|BTD_HUMAN Biotinidase OS=Homo sapiens GN=BTD PE=1 SV=2	NPVGLIGAENATGETDPSHSK	HexNAc(5)Hex(6)Fuc(1)NeuAc(3)
sp|P43652|AFAM_HUMAN Afamin OS=Homo sapiens GN=AFM PE=1 SV=1	DIENFNSTQK	HexNAc(5)Hex(6)Fuc(1)NeuAc(3)
sp|P43652|AFAM_HUMAN Afamin OS=Homo sapiens GN=AFM PE=1 SV=1	DIENFNSTQK	HexNAc(5)Hex(6)NeuAc(3)
sp|P43652|AFAM_HUMAN Afamin OS=Homo sapiens GN=AFM PE=1 SV=1	YAEDKFNETTEK	HexNAc(5)Hex(6)Fuc(1)NeuAc(3)
sp|P43652|AFAM_HUMAN Afamin OS=Homo sapiens GN=AFM PE=1 SV=1	YAEDKFNETTEK	HexNAc(5)Hex(6)Fuc(2)NeuAc(2)
sp|P43652|AFAM_HUMAN Afamin OS=Homo sapiens GN=AFM PE=1 SV=1	YAEDKFNETTEK	HexNAc(5)Hex(6)NeuAc(3)
sp|P51884|LUM_HUMAN Lumican OS=Homo sapiens GN=LUM PE=1 SV=2	AFENVTDLQWLILDHNLLENSK	HexNAc(5)Hex(6)Fuc(1)NeuAc(2)
sp|P51884|LUM_HUMAN Lumican OS=Homo sapiens GN=LUM PE=1 SV=2	KLHINHNNLTESVGPLPK	HexNAc(5)Hex(6)Fuc(1)
sp|P51884|LUM_HUMAN Lumican OS=Homo sapiens GN=LUM PE=1 SV=2	KLHINHNNLTESVGPLPK	HexNAc(5)Hex(6)Fuc(1)NeuAc(1)
sp|P51884|LUM_HUMAN Lumican OS=Homo sapiens GN=LUM PE=1 SV=2	KLHINHNNLTESVGPLPK	HexNAc(5)Hex(6)Fuc(1)NeuAc(2)
sp|P51884|LUM_HUMAN Lumican OS=Homo sapiens GN=LUM PE=1 SV=2	KLHINHNNLTESVGPLPK	HexNAc(5)Hex(6)Fuc(3)NeuAc(1)
sp|P51884|LUM_HUMAN Lumican OS=Homo sapiens GN=LUM PE=1 SV=2	LHINHNNLTESVGPLPK	HexNAc(5)Hex(5)Fuc(1)
sp|P51884|LUM_HUMAN Lumican OS=Homo sapiens GN=LUM PE=1 SV=2	LHINHNNLTESVGPLPK	HexNAc(5)Hex(6)Fuc(1)NeuAc(1)
sp|P51884|LUM_HUMAN Lumican OS=Homo sapiens GN=LUM PE=1 SV=2	LHINHNNLTESVGPLPK	HexNAc(5)Hex(6)Fuc(1)NeuAc(2)
sp|P51884|LUM_HUMAN Lumican OS=Homo sapiens GN=LUM PE=1 SV=2	LHINHNNLTESVGPLPK	HexNAc(5)Hex(6)Fuc(2)NeuAc(3)
sp|Q06033|ITIH3_HUMAN Inter-alpha-trypsin inhibitor heavy chain H3 OS=Homo sapiens GN=ITIH3 PE=1 SV=2	NAHGEEKENLTAR	HexNAc(5)Hex(6)Fuc(1)NeuAc(3)
sp|Q06033|ITIH3_HUMAN Inter-alpha-trypsin inhibitor heavy chain H3 OS=Homo sapiens GN=ITIH3 PE=1 SV=2	NAHGEEKENLTAR	HexNAc(5)Hex(6)NeuAc(3)
sp|Q9Y5Y7|LYVE1_HUMAN Lymphatic vessel endothelial hyaluronic acid receptor 1 OS=Homo sapiens GN=LYVE1 PE=1 SV=2	ANQQLNFTEAK	HexNAc(5)Hex(6)NeuAc(1)
sp|Q9Y5Y7|LYVE1_HUMAN Lymphatic vessel endothelial hyaluronic acid receptor 1 OS=Homo sapiens GN=LYVE1 PE=1 SV=2	ANQQLNFTEAK	HexNAc(5)Hex(6)NeuAc(2)
sp|Q9Y5Y7|LYVE1_HUMAN Lymphatic vessel endothelial hyaluronic acid receptor 1 OS=Homo sapiens GN=LYVE1 PE=1 SV=2	KANQQLNFTEAK	HexNAc(5)Hex(6)NeuAc(1)
sp|Q9Y5Y7|LYVE1_HUMAN Lymphatic vessel endothelial hyaluronic acid receptor 1 OS=Homo sapiens GN=LYVE1 PE=1 SV=2	KANQQLNFTEAK	HexNAc(5)Hex(6)NeuAc(2)
sp|Q86SQ4|AGRG6_HUMAN Adhesion G-protein coupled receptor G6 OS=Homo sapiens GN=ADGRG6 PE=1 SV=3	NK	HexNAc(5)Hex(6)Fuc(1)NeuAc(3)
sp|Q92823|NRCAM_HUMAN Neuronal cell adhesion molecule OS=Homo sapiens GN=NRCAM PE=1 SV=3	LSPYVNYSFR	HexNAc(5)Hex(5)NeuAc(2)

## Sheet: HexNAc(6)
Protein\nname	Sequence\n(unformatted)	Glycans
sp|P00450|CERU_HUMAN Ceruloplasmin OS=Homo sapiens GN=CP PE=1 SV=1	EHEGAIYPDNTTDFQR	HexNAc(6)Hex(7)
sp|P00450|CERU_HUMAN Ceruloplasmin OS=Homo sapiens GN=CP PE=1 SV=1	EHEGAIYPDNTTDFQR	HexNAc(6)Hex(7)Fuc(1)NeuAc(4)
sp|P00450|CERU_HUMAN Ceruloplasmin OS=Homo sapiens GN=CP PE=1 SV=1	EHEGAIYPDNTTDFQR	HexNAc(6)Hex(7)Fuc(2)NeuAc(4)
sp|P00450|CERU_HUMAN Ceruloplasmin OS=Homo sapiens GN=CP PE=1 SV=1	EHEGAIYPDNTTDFQR	HexNAc(6)Hex(7)NeuAc(4)
sp|P00450|CERU_HUMAN Ceruloplasmin OS=Homo sapiens GN=CP PE=1 SV=1	ELHHLQEQNVSNAFLDKGEFYIGSK	HexNAc(6)Hex(7)
sp|P00738|HPT_HUMAN Haptoglobin OS=Homo sapiens GN=HP PE=1 SV=1	VVLHPNYSQVDIGLIK	HexNAc(6)Hex(7)Fuc(1)NeuAc(2)
sp|P00738|HPT_HUMAN Haptoglobin OS=Homo sapiens GN=HP PE=1 SV=1	VVLHPNYSQVDIGLIK	HexNAc(6)Hex(7)NeuAc(1)
sp|P00738|HPT_HUMAN Haptoglobin OS=Homo sapiens GN=HP PE=1 SV=1	VVLHPNYSQVDIGLIK	HexNAc(6)Hex(7)NeuAc(2)
sp|P00738|HPT_HUMAN Haptoglobin OS=Homo sapiens GN=HP PE=1 SV=1	VVLHPNYSQVDIGLIK	HexNAc(6)Hex(7)NeuAc(3)
sp|P01011|AACT_HUMAN Alpha-1-antichymotrypsin OS=Homo sapiens GN=SERPINA3 PE=1 SV=2	FNLTETSEAEIHQSFQHLLR	HexNAc(6)Hex(7)Fuc(1)NeuAc(3)
sp|P01011|AACT_HUMAN Alpha-1-antichymotrypsin OS=Homo sapiens GN=SERPINA3 PE=1 SV=2	FNLTETSEAEIHQSFQHLLR	HexNAc(6)Hex(7)Fuc(2)NeuAc(2)
sp|P01019|ANGT_HUMAN Angiotensinogen OS=Homo sapiens GN=AGT PE=1 SV=1	VYIHPFHLVIHNESTCEQLAK	HexNAc(6)Hex(7)
sp|P01019|ANGT_HUMAN Angiotensinogen OS=Homo sapiens GN=AGT PE=1 SV=1	VYIHPFHLVIHNESTCEQLAK	HexNAc(6)Hex(7)Fuc(2)NeuAc(1)
sp|P01019|ANGT_HUMAN Angiotensinogen OS=Homo sapiens GN=AGT PE=1 SV=1	VYIHPFHLVIHNESTCEQLAK	HexNAc(6)Hex(7)NeuAc(1)
sp|P01019|ANGT_HUMAN Angiotensinogen OS=Homo sapiens GN=AGT PE=1 SV=1	VYIHPFHLVIHNESTCEQLAK	HexNAc(6)Hex(7)NeuAc(2)
sp|P01019|ANGT_HUMAN Angiotensinogen OS=Homo sapiens GN=AGT PE=1 SV=1	VYIHPFHLVIHNESTCEQLAK	HexNAc(6)Hex(7)NeuAc(3)
sp|P01024|CO3_HUMAN Complement C3 OS=Homo sapiens GN=C3 PE=1 SV=2	PNLSYIIGK	HexNAc(6)Hex(7)Fuc(2)NeuAc(1)
sp|P01042|KNG1_HUMAN Kininogen-1 OS=Homo sapiens GN=KNG1 PE=1 SV=2	HGIQYFNNNTQHSSLFMLNEVK	HexNAc(6)Hex(4)NeuAc(1)
sp|P01042|KNG1_HUMAN Kininogen-1 OS=Homo sapiens GN=KNG1 PE=1 SV=2	HGIQYFNNNTQHSSLFMLNEVK	HexNAc(6)Hex(5)Fuc(1)
sp|P01042|KNG1_HUMAN Kininogen-1 OS=Homo sapiens GN=KNG1 PE=1 SV=2	HGIQYFNNNTQHSSLFMLNEVK	HexNAc(6)Hex(7)NeuAc(3)
sp|P01042|KNG1_HUMAN Kininogen-1 OS=Homo sapiens GN=KNG1 PE=1 SV=2	HGIQYFNNNTQHSSLFMLNEVK	HexNAc(6)Hex(7)NeuAc(4)
sp|P02765|FETUA_HUMAN Alpha-2-HS-glycoprotein OS=Homo sapiens GN=AHSG PE=1 SV=1	VCQDCPLLAPLNDTR	HexNAc(6)Hex(7)
sp|P02765|FETUA_HUMAN Alpha-2-HS-glycoprotein OS=Homo sapiens GN=AHSG PE=1 SV=1	VCQDCPLLAPLNDTR	HexNAc(6)Hex(7)Fuc(1)NeuAc(1)
sp|P02787|TRFE_HUMAN Serotransferrin OS=Homo sapiens GN=TF PE=1 SV=3	CGLVPVLAENYNK	HexNAc(6)Hex(6)Fuc(1)NeuAc(1)
sp|P02787|TRFE_HUMAN Serotransferrin OS=Homo sapiens GN=TF PE=1 SV=3	QQQHLFGSNVTDCSGNFCLFR	HexNAc(6)Hex(7)
sp|P02790|HEMO_HUMAN Hemopexin OS=Homo sapiens GN=HPX PE=1 SV=2	ALPQPQNVTSLLGCTH	HexNAc(6)Hex(6)Fuc(1)NeuAc(2)
sp|P02790|HEMO_HUMAN Hemopexin OS=Homo sapiens GN=HPX PE=1 SV=2	ALPQPQNVTSLLGCTH	HexNAc(6)Hex(7)NeuAc(1)
sp|P02790|HEMO_HUMAN Hemopexin OS=Homo sapiens GN=HPX PE=1 SV=2	ALPQPQNVTSLLGCTH	HexNAc(6)Hex(8)NeuAc(1)
sp|P02790|HEMO_HUMAN Hemopexin OS=Homo sapiens GN=HPX PE=1 SV=2	ALPQPQNVTSLLGCTH	HexNAc(6)Hex(9)
sp|P02790|HEMO_HUMAN Hemopexin OS=Homo sapiens GN=HPX PE=1 SV=2	NGTGHGNSTHHGPEYMR	HexNAc(6)Hex(7)
sp|P05155|IC1_HUMAN Plasma protease C1 inhibitor OS=Homo sapiens GN=SERPING1 PE=1 SV=2	DTFVNASR	HexNAc(6)Hex(7)Fuc(1)NeuAc(2)
sp|P05155|IC1_HUMAN Plasma protease C1 inhibitor OS=Homo sapiens GN=SERPING1 PE=1 SV=2	VLSNNSDANLELINTWVAK	HexNAc(6)Hex(7)
sp|P08603|CFAH_HUMAN Complement factor H OS=Homo sapiens GN=CFH PE=1 SV=4	IPCSQPPQIEHGTINSSR	HexNAc(6)Hex(7)
sp|P51884|LUM_HUMAN Lumican OS=Homo sapiens GN=LUM PE=1 SV=2	AFENVTDLQWLILDHNLLENSK	HexNAc(6)Hex(7)Fuc(1)NeuAc(2)
sp|P51884|LUM_HUMAN Lumican OS=Homo sapiens GN=LUM PE=1 SV=2	KLHINHNNLTESVGPLPK	HexNAc(6)Hex(7)Fuc(1)NeuAc(1)
sp|P51884|LUM_HUMAN Lumican OS=Homo sapiens GN=LUM PE=1 SV=2	LHINHNNLTESVGPLPK	HexNAc(6)Hex(7)Fuc(1)NeuAc(1)
sp|P51884|LUM_HUMAN Lumican OS=Homo sapiens GN=LUM PE=1 SV=2	LHINHNNLTESVGPLPK	HexNAc(6)Hex(7)Fuc(1)NeuAc(2)

## Sheet: Others
Protein\nname	Sequence\n(unformatted)	Glycans
sp|O75882|ATRN_HUMAN Attractin OS=Homo sapiens GN=ATRN PE=1 SV=2	CINQSICEK	HexNAc(2)Hex(11)
sp|O75882|ATRN_HUMAN Attractin OS=Homo sapiens GN=ATRN PE=1 SV=2	EWLPLNR	HexNAc(3)Hex(4)NeuAc(1)
sp|O75882|ATRN_HUMAN Attractin OS=Homo sapiens GN=ATRN PE=1 SV=2	IDSTGNVTNELR	HexNAc(2)Hex(5)
sp|O75882|ATRN_HUMAN Attractin OS=Homo sapiens GN=ATRN PE=1 SV=2	IDSTGNVTNELR	HexNAc(2)Hex(6)
sp|O75882|ATRN_HUMAN Attractin OS=Homo sapiens GN=ATRN PE=1 SV=2	IDSTGNVTNELR	HexNAc(2)Hex(7)
sp|O75882|ATRN_HUMAN Attractin OS=Homo sapiens GN=ATRN PE=1 SV=2	IDSTGNVTNELR	HexNAc(2)Hex(8)
sp|O75882|ATRN_HUMAN Attractin OS=Homo sapiens GN=ATRN PE=1 SV=2	IDSTGNVTNELR	HexNAc(2)Hex(9)
sp|O75882|ATRN_HUMAN Attractin OS=Homo sapiens GN=ATRN PE=1 SV=2	IDSTGNVTNELR	HexNAc(3)Hex(6)NeuAc(1)
sp|O75882|ATRN_HUMAN Attractin OS=Homo sapiens GN=ATRN PE=1 SV=2	VFHIHNESWVLLTPK	HexNAc(2)Hex(3)
sp|O75882|ATRN_HUMAN Attractin OS=Homo sapiens GN=ATRN PE=1 SV=2	VFHIHNESWVLLTPK	HexNAc(2)Hex(5)
sp|O75882|ATRN_HUMAN Attractin OS=Homo sapiens GN=ATRN PE=1 SV=2	VFHIHNESWVLLTPK	HexNAc(2)Hex(6)
sp|O75882|ATRN_HUMAN Attractin OS=Homo sapiens GN=ATRN PE=1 SV=2	VFHIHNESWVLLTPK	HexNAc(2)Hex(7)
sp|O75882|ATRN_HUMAN Attractin OS=Homo sapiens GN=ATRN PE=1 SV=2	VFHIHNESWVLLTPK	HexNAc(3)Hex(5)NeuAc(1)
sp|O75882|ATRN_HUMAN Attractin OS=Homo sapiens GN=ATRN PE=1 SV=2	VFHIHNESWVLLTPK	HexNAc(3)Hex(6)
sp|O75882|ATRN_HUMAN Attractin OS=Homo sapiens GN=ATRN PE=1 SV=2	VFHIHNESWVLLTPK	HexNAc(3)Hex(6)NeuAc(1)
sp|O75882|ATRN_HUMAN Attractin OS=Homo sapiens GN=ATRN PE=1 SV=2	YNWSFIHCPACQCNGHSK	HexNAc(2)Hex(5)
sp|O75882|ATRN_HUMAN Attractin OS=Homo sapiens GN=ATRN PE=1 SV=2	YNWSFIHCPACQCNGHSK	HexNAc(2)Hex(6)
sp|O75882|ATRN_HUMAN Attractin OS=Homo sapiens GN=ATRN PE=1 SV=2	YNWSFIHCPACQCNGHSK	HexNAc(2)Hex(7)
sp|O75882|ATRN_HUMAN Attractin OS=Homo sapiens GN=ATRN PE=1 SV=2	YNWSFIHCPACQCNGHSK	HexNAc(3)Hex(6)NeuAc(1)
sp|P0C0L4|CO4A_HUMAN Complement C4-A OS=Homo sapiens GN=C4A PE=1 SV=2	FSDGLESNSSTQFEVK	HexNAc(2)Hex(9)
sp|P0C0L4|CO4A_HUMAN Complement C4-A OS=Homo sapiens GN=C4A PE=1 SV=2	FSDGLESNSSTQFEVKK	HexNAc(2)Hex(9)
sp|P0C0L5|CO4B_HUMAN Complement C4-B OS=Homo sapiens GN=C4B PE=1 SV=2	FSDGLESNSSTQFEVK	HexNAc(2)Hex(8)
sp|P0C0L5|CO4B_HUMAN Complement C4-B OS=Homo sapiens GN=C4B PE=1 SV=2	FSDGLESNSSTQFEVK	HexNAc(2)Hex(9)
sp|P0C0L5|CO4B_HUMAN Complement C4-B OS=Homo sapiens GN=C4B PE=1 SV=2	FSDGLESNSSTQFEVK	HexNAc(2)Hex(10)
sp|P0C0L5|CO4B_HUMAN Complement C4-B OS=Homo sapiens GN=C4B PE=1 SV=2	FSDGLESNSSTQFEVKK	HexNAc(2)Hex(8)
sp|P0C0L5|CO4B_HUMAN Complement C4-B OS=Homo sapiens GN=C4B PE=1 SV=2	FSDGLESNSSTQFEVKK	HexNAc(2)Hex(9)
sp|P0C0L5|CO4B_HUMAN Complement C4-B OS=Homo sapiens GN=C4B PE=1 SV=2	FSDGLESNSSTQFEVKK	HexNAc(2)Hex(10)
sp|P00450|CERU_HUMAN Ceruloplasmin OS=Homo sapiens GN=CP PE=1 SV=1	AGLQAFFQVQECNK	HexNAc(1)
sp|P00450|CERU_HUMAN Ceruloplasmin OS=Homo sapiens GN=CP PE=1 SV=1	EHEGAIYPDNTTDFQR	HexNAc(2)Hex(11)
sp|P00450|CERU_HUMAN Ceruloplasmin OS=Homo sapiens GN=CP PE=1 SV=1	EHEGAIYPDNTTDFQR	HexNAc(2)Hex(12)
sp|P00450|CERU_HUMAN Ceruloplasmin OS=Homo sapiens GN=CP PE=1 SV=1	EHEGAIYPDNTTDFQR	HexNAc(3)Hex(4)Fuc(1)NeuAc(1)
sp|P00450|CERU_HUMAN Ceruloplasmin OS=Homo sapiens GN=CP PE=1 SV=1	ELHHLQEQNVSNAFLDK	HexNAc(3)Hex(4)NeuAc(1)
sp|P00450|CERU_HUMAN Ceruloplasmin OS=Homo sapiens GN=CP PE=1 SV=1	ELHHLQEQNVSNAFLDK	HexNAc(7)Hex(8)NeuAc(1)
sp|P00450|CERU_HUMAN Ceruloplasmin OS=Homo sapiens GN=CP PE=1 SV=1	ENLTAPGSDSAVFFEQGTTR	HexNAc(1)
sp|P00734|THRB_HUMAN Prothrombin OS=Homo sapiens GN=F2 PE=1 SV=2	GHVNITR	HexNAc(3)Hex(4)NeuAc(1)
sp|P00738|HPT_HUMAN Haptoglobin OS=Homo sapiens GN=HP PE=1 SV=1	MVSHHNLTTGATLINEQWLLTTAK	HexNAc(7)Hex(8)NeuAc(1)
sp|P00738|HPT_HUMAN Haptoglobin OS=Homo sapiens GN=HP PE=1 SV=1	VVLHPNYSQVDIGLIK	HexNAc(2)Hex(11)
sp|P00738|HPT_HUMAN Haptoglobin OS=Homo sapiens GN=HP PE=1 SV=1	VVLHPNYSQVDIGLIK	HexNAc(3)Hex(4)NeuAc(1)
sp|P00738|HPT_HUMAN Haptoglobin OS=Homo sapiens GN=HP PE=1 SV=1	VVLHPNYSQVDIGLIK	HexNAc(8)Hex(5)Fuc(1)
sp|P00738|HPT_HUMAN Haptoglobin OS=Homo sapiens GN=HP PE=1 SV=1	VVLHPNYSQVDIGLIK	HexNAc(9)Hex(4)
sp|P00748|FA12_HUMAN Coagulation factor XII OS=Homo sapiens GN=F12 PE=1 SV=3	NVTAEQAR	HexNAc(3)Hex(4)NeuAc(1)
sp|P00748|FA12_HUMAN Coagulation factor XII OS=Homo sapiens GN=F12 PE=1 SV=3	RNHSCEPCQTLAVR	HexNAc(3)Hex(4)NeuAc(1)
sp|P01008|ANT3_HUMAN Antithrombin-III OS=Homo sapiens GN=SERPINC1 PE=1 SV=1	WVSNK	HexNAc(3)Hex(4)NeuAc(1)
sp|P01019|ANGT_HUMAN Angiotensinogen OS=Homo sapiens GN=AGT PE=1 SV=1	VYIHPFHLVIHNESTCEQLAK	HexNAc(2)Hex(12)
sp|P01019|ANGT_HUMAN Angiotensinogen OS=Homo sapiens GN=AGT PE=1 SV=1	VYIHPFHLVIHNESTCEQLAK	HexNAc(3)Hex(4)
sp|P01019|ANGT_HUMAN Angiotensinogen OS=Homo sapiens GN=AGT PE=1 SV=1	VYIHPFHLVIHNESTCEQLAK	HexNAc(3)Hex(4)NeuAc(1)
sp|P01024|CO3_HUMAN Complement C3 OS=Homo sapiens GN=C3 PE=1 SV=2	KLVLSSEKTVLTPATNHMGNVTFTIPANR	HexNAc(2)Hex(6)
sp|P01024|CO3_HUMAN Complement C3 OS=Homo sapiens GN=C3 PE=1 SV=2	LVLSSEKTVLTPATNHMGNVTFTIPANR	HexNAc(2)Hex(5)
sp|P01024|CO3_HUMAN Complement C3 OS=Homo sapiens GN=C3 PE=1 SV=2	LVLSSEKTVLTPATNHMGNVTFTIPANR	HexNAc(2)Hex(6)
sp|P01024|CO3_HUMAN Complement C3 OS=Homo sapiens GN=C3 PE=1 SV=2	LVLSSEKTVLTPATNHMGNVTFTIPANR	HexNAc(2)Hex(7)
sp|P01024|CO3_HUMAN Complement C3 OS=Homo sapiens GN=C3 PE=1 SV=2	LVLSSEKTVLTPATNHMGNVTFTIPANREFK	HexNAc(2)Hex(5)
sp|P01024|CO3_HUMAN Complement C3 OS=Homo sapiens GN=C3 PE=1 SV=2	LVLSSEKTVLTPATNHMGNVTFTIPANREFK	HexNAc(2)Hex(6)
sp|P01024|CO3_HUMAN Complement C3 OS=Homo sapiens GN=C3 PE=1 SV=2	LVLSSEKTVLTPATNHMGNVTFTIPANREFK	HexNAc(2)Hex(7)
sp|P01024|CO3_HUMAN Complement C3 OS=Homo sapiens GN=C3 PE=1 SV=2	TVLTPATNHMGNVTFTIPANR	HexNAc(1)
sp|P01024|CO3_HUMAN Complement C3 OS=Homo sapiens GN=C3 PE=1 SV=2	TVLTPATNHMGNVTFTIPANR	HexNAc(2)Hex(3)
sp|P01024|CO3_HUMAN Complement C3 OS=Homo sapiens GN=C3 PE=1 SV=2	TVLTPATNHMGNVTFTIPANR	HexNAc(2)Hex(4)
sp|P01024|CO3_HUMAN Complement C3 OS=Homo sapiens GN=C3 PE=1 SV=2	TVLTPATNHMGNVTFTIPANR	HexNAc(2)Hex(5)
sp|P01024|CO3_HUMAN Complement C3 OS=Homo sapiens GN=C3 PE=1 SV=2	TVLTPATNHMGNVTFTIPANR	HexNAc(2)Hex(6)
sp|P01024|CO3_HUMAN Complement C3 OS=Homo sapiens GN=C3 PE=1 SV=2	TVLTPATNHMGNVTFTIPANR	HexNAc(2)Hex(7)
sp|P01024|CO3_HUMAN Complement C3 OS=Homo sapiens GN=C3 PE=1 SV=2	TVLTPATNHMGNVTFTIPANR	HexNAc(2)Hex(8)
sp|P01024|CO3_HUMAN Complement C3 OS=Homo sapiens GN=C3 PE=1 SV=2	TVLTPATNHMGNVTFTIPANR	HexNAc(3)Hex(5)
sp|P01024|CO3_HUMAN Complement C3 OS=Homo sapiens GN=C3 PE=1 SV=2	TVLTPATNHMGNVTFTIPANR	HexNAc(3)Hex(5)NeuAc(1)
sp|P01024|CO3_HUMAN Complement C3 OS=Homo sapiens GN=C3 PE=1 SV=2	TVLTPATNHMGNVTFTIPANR	HexNAc(3)Hex(6)
sp|P01024|CO3_HUMAN Complement C3 OS=Homo sapiens GN=C3 PE=1 SV=2	TVLTPATNHMGNVTFTIPANR	HexNAc(3)Hex(6)NeuAc(1)
sp|P01024|CO3_HUMAN Complement C3 OS=Homo sapiens GN=C3 PE=1 SV=2	TVLTPATNHMGNVTFTIPANREFK	HexNAc(2)Hex(5)
sp|P01024|CO3_HUMAN Complement C3 OS=Homo sapiens GN=C3 PE=1 SV=2	TVLTPATNHMGNVTFTIPANREFK	HexNAc(2)Hex(6)
sp|P01024|CO3_HUMAN Complement C3 OS=Homo sapiens GN=C3 PE=1 SV=2	TVLTPATNHMGNVTFTIPANREFK	HexNAc(2)Hex(7)
sp|P01024|CO3_HUMAN Complement C3 OS=Homo sapiens GN=C3 PE=1 SV=2	TVLTPATNHMGNVTFTIPANREFK	HexNAc(2)Hex(8)
sp|P01024|CO3_HUMAN Complement C3 OS=Homo sapiens GN=C3 PE=1 SV=2	TVLTPATNHMGNVTFTIPANREFK	HexNAc(3)Hex(6)NeuAc(1)
sp|P01024|CO3_HUMAN Complement C3 OS=Homo sapiens GN=C3 PE=1 SV=2	TVLTPATNHMGNVTFTIPANREFKSEK	HexNAc(2)Hex(5)
sp|P01024|CO3_HUMAN Complement C3 OS=Homo sapiens GN=C3 PE=1 SV=2	TVLTPATNHMGNVTFTIPANREFKSEK	HexNAc(2)Hex(6)
sp|P01024|CO3_HUMAN Complement C3 OS=Homo sapiens GN=C3 PE=1 SV=2	TVLTPATNHMGNVTFTIPANREFKSEK	HexNAc(2)Hex(7)
sp|P01042|KNG1_HUMAN Kininogen-1 OS=Homo sapiens GN=KNG1 PE=1 SV=2	ITYSIVQTNCSK	HexNAc(7)Hex(8)NeuAc(1)
sp|P01591|IGJ_HUMAN Immunoglobulin J chain OS=Homo sapiens GN=JCHAIN PE=1 SV=4	ENISDPTSPLR	HexNAc(3)Hex(5)NeuAc(1)
sp|P01591|IGJ_HUMAN Immunoglobulin J chain OS=Homo sapiens GN=JCHAIN PE=1 SV=4	IIVPLNNRENISDPTSPLR	HexNAc(3)Hex(4)Fuc(1)NeuAc(1)
sp|P01859|IGHG2_HUMAN Ig gamma-2 chain C region OS=Homo sapiens GN=IGHG2 PE=1 SV=2	EEQFNSTFR	HexNAc(3)Hex(3)Fuc(1)
sp|P01871|IGHM_HUMAN Ig mu chain C region OS=Homo sapiens GN=IGHM PE=1 SV=3	STGKPTLYNVSLVMSDTAGTC	HexNAc(2)Hex(6)
sp|P01871|IGHM_HUMAN Ig mu chain C region OS=Homo sapiens GN=IGHM PE=1 SV=3	STGKPTLYNVSLVMSDTAGTCY	HexNAc(2)Hex(8)
sp|P01871|IGHM_HUMAN Ig mu chain C region OS=Homo sapiens GN=IGHM PE=1 SV=3	STGKPTLYNVSLVMSDTAGTCY	HexNAc(3)Hex(5)
sp|P01876|IGHA1_HUMAN Ig alpha-1 chain C region OS=Homo sapiens GN=IGHA1 PE=1 SV=2	LAGKPTHVNVSVVMAEVDGTC	HexNAc(2)Hex(5)
sp|P01876|IGHA1_HUMAN Ig alpha-1 chain C region OS=Homo sapiens GN=IGHA1 PE=1 SV=2	LAGKPTHVNVSVVMAEVDGTCY	HexNAc(2)Hex(5)
sp|P01876|IGHA1_HUMAN Ig alpha-1 chain C region OS=Homo sapiens GN=IGHA1 PE=1 SV=2	LAGKPTHVNVSVVMAEVDGTCY	HexNAc(2)Hex(6)
sp|P01876|IGHA1_HUMAN Ig alpha-1 chain C region OS=Homo sapiens GN=IGHA1 PE=1 SV=2	LSLHRPALEDLLLGSEANLTCTLTGLR	HexNAc(1)
sp|P01876|IGHA1_HUMAN Ig alpha-1 chain C region OS=Homo sapiens GN=IGHA1 PE=1 SV=2	LSLHRPALEDLLLGSEANLTCTLTGLR	HexNAc(2)Hex(5)
sp|P01876|IGHA1_HUMAN Ig alpha-1 chain C region OS=Homo sapiens GN=IGHA1 PE=1 SV=2	LSLHRPALEDLLLGSEANLTCTLTGLR	HexNAc(2)Hex(8)
sp|P01876|IGHA1_HUMAN Ig alpha-1 chain C region OS=Homo sapiens GN=IGHA1 PE=1 SV=2	PALEDLLLGSEANLTCTLTGLR	HexNAc(2)Hex(5)
sp|P01876|IGHA1_HUMAN Ig alpha-1 chain C region OS=Homo sapiens GN=IGHA1 PE=1 SV=2	PALEDLLLGSEANLTCTLTGLR	HexNAc(3)Hex(5)NeuAc(1)
sp|P02749|APOH_HUMAN Beta-2-glycoprotein 1 OS=Homo sapiens GN=APOH PE=1 SV=3	LGNWSAMPSCK	HexNAc(7)Hex(8)NeuAc(1)
sp|P02750|A2GL_HUMAN Leucine-rich alpha-2-glycoprotein OS=Homo sapiens GN=LRG1 PE=1 SV=2	DGFDISGNPWICDQNLSDLYRWLQAQK	HexNAc(1)Fuc(1)
sp|P02750|A2GL_HUMAN Leucine-rich alpha-2-glycoprotein OS=Homo sapiens GN=LRG1 PE=1 SV=2	KLPPGLLANFTLLR	HexNAc(3)Hex(4)NeuAc(1)
sp|P02765|FETUA_HUMAN Alpha-2-HS-glycoprotein OS=Homo sapiens GN=AHSG PE=1 SV=1	KVCQDCPLLAPLNDTR	HexNAc(3)Hex(4)NeuAc(1)
sp|P02765|FETUA_HUMAN Alpha-2-HS-glycoprotein OS=Homo sapiens GN=AHSG PE=1 SV=1	KVCQDCPLLAPLNDTR	HexNAc(7)Hex(8)NeuAc(1)
sp|P02765|FETUA_HUMAN Alpha-2-HS-glycoprotein OS=Homo sapiens GN=AHSG PE=1 SV=1	VCQDCPLLAPLNDTR	HexNAc(1)
sp|P02765|FETUA_HUMAN Alpha-2-HS-glycoprotein OS=Homo sapiens GN=AHSG PE=1 SV=1	VCQDCPLLAPLNDTR	HexNAc(3)Hex(4)NeuAc(1)
sp|P02765|FETUA_HUMAN Alpha-2-HS-glycoprotein OS=Homo sapiens GN=AHSG PE=1 SV=1	VCQDCPLLAPLNDTR	HexNAc(7)Hex(8)NeuAc(1)
sp|P02771|FETA_HUMAN Alpha-fetoprotein OS=Homo sapiens GN=AFP PE=1 SV=1	VNFTEIQK	HexNAc(3)Hex(4)NeuAc(1)
sp|P02787|TRFE_HUMAN Serotransferrin OS=Homo sapiens GN=TF PE=1 SV=3	CGLVPVLAENYNK	HexNAc(3)Hex(4)NeuAc(1)
sp|P02787|TRFE_HUMAN Serotransferrin OS=Homo sapiens GN=TF PE=1 SV=3	QQQHLFGSNVTDCSGNFCLFR	HexNAc(2)Hex(11)
sp|P02790|HEMO_HUMAN Hemopexin OS=Homo sapiens GN=HPX PE=1 SV=2	ALPQPQNVTSLLGCTH	HexNAc(1)
sp|P02790|HEMO_HUMAN Hemopexin OS=Homo sapiens GN=HPX PE=1 SV=2	ALPQPQNVTSLLGCTH	HexNAc(3)Hex(4)
sp|P02790|HEMO_HUMAN Hemopexin OS=Homo sapiens GN=HPX PE=1 SV=2	ALPQPQNVTSLLGCTH	HexNAc(3)Hex(4)NeuAc(1)
sp|P02790|HEMO_HUMAN Hemopexin OS=Homo sapiens GN=HPX PE=1 SV=2	ALPQPQNVTSLLGCTH	HexNAc(7)Hex(8)NeuAc(1)
sp|P02790|HEMO_HUMAN Hemopexin OS=Homo sapiens GN=HPX PE=1 SV=2	ALPQPQNVTSLLGCTH	HexNAc(8)Hex(8)
sp|P02790|HEMO_HUMAN Hemopexin OS=Homo sapiens GN=HPX PE=1 SV=2	ALPQPQNVTSLLGCTH	HexNAc(9)Hex(3)Fuc(1)
sp|P02790|HEMO_HUMAN Hemopexin OS=Homo sapiens GN=HPX PE=1 SV=2	ALPQPQNVTSLLGCTH	HexNAc(9)Hex(4)
sp|P02790|HEMO_HUMAN Hemopexin OS=Homo sapiens GN=HPX PE=1 SV=2	CSDGWSFDATTLDDNGTMLFFK	HexNAc(2)Hex(11)
sp|P02790|HEMO_HUMAN Hemopexin OS=Homo sapiens GN=HPX PE=1 SV=2	LNAAKALPQPQNVTSLLGCTH	HexNAc(3)Hex(5)
sp|P02790|HEMO_HUMAN Hemopexin OS=Homo sapiens GN=HPX PE=1 SV=2	NGTGHGNSTHHGPEYMR	HexNAc(3)Hex(4)
sp|P02790|HEMO_HUMAN Hemopexin OS=Homo sapiens GN=HPX PE=1 SV=2	NGTGHGNSTHHGPEYMR	HexNAc(3)Hex(4)NeuAc(1)
sp|P02790|HEMO_HUMAN Hemopexin OS=Homo sapiens GN=HPX PE=1 SV=2	SWPAVGNCSSALR	HexNAc(3)Hex(4)NeuAc(1)
sp|P02790|HEMO_HUMAN Hemopexin OS=Homo sapiens GN=HPX PE=1 SV=2	SWPAVGNCSSALR	HexNAc(3)Hex(6)NeuAc(1)
sp|P02790|HEMO_HUMAN Hemopexin OS=Homo sapiens GN=HPX PE=1 SV=2	SWPAVGNCSSALR	HexNAc(7)Hex(8)Fuc(1)NeuAc(1)
sp|P03952|KLKB1_HUMAN Plasma kallikrein OS=Homo sapiens GN=KLKB1 PE=1 SV=1	GVNFNVSK	HexNAc(3)Hex(4)NeuAc(1)
sp|P04004|VTNC_HUMAN Vitronectin OS=Homo sapiens GN=VTN PE=1 SV=1	NGSLFAFR	HexNAc(2)Hex(4)
sp|P04004|VTNC_HUMAN Vitronectin OS=Homo sapiens GN=VTN PE=1 SV=1	NGSLFAFR	HexNAc(3)Hex(4)NeuAc(1)
sp|P04004|VTNC_HUMAN Vitronectin OS=Homo sapiens GN=VTN PE=1 SV=1	NGSLFAFR	HexNAc(3)Hex(5)NeuAc(1)
sp|P04004|VTNC_HUMAN Vitronectin OS=Homo sapiens GN=VTN PE=1 SV=1	NGSLFAFR	HexNAc(3)Hex(6)NeuAc(1)
sp|P04114|APOB_HUMAN Apolipoprotein B-100 OS=Homo sapiens GN=APOB PE=1 SV=2	FVEGSHNSTVSLTTK	HexNAc(2)Hex(5)
sp|P04114|APOB_HUMAN Apolipoprotein B-100 OS=Homo sapiens GN=APOB PE=1 SV=2	FVEGSHNSTVSLTTK	HexNAc(2)Hex(6)
sp|P04114|APOB_HUMAN Apolipoprotein B-100 OS=Homo sapiens GN=APOB PE=1 SV=2	FVEGSHNSTVSLTTK	HexNAc(2)Hex(7)
sp|P04114|APOB_HUMAN Apolipoprotein B-100 OS=Homo sapiens GN=APOB PE=1 SV=2	FVEGSHNSTVSLTTK	HexNAc(2)Hex(8)
sp|P04114|APOB_HUMAN Apolipoprotein B-100 OS=Homo sapiens GN=APOB PE=1 SV=2	FVEGSHNSTVSLTTK	HexNAc(3)Hex(4)
sp|P04114|APOB_HUMAN Apolipoprotein B-100 OS=Homo sapiens GN=APOB PE=1 SV=2	FVEGSHNSTVSLTTK	HexNAc(3)Hex(4)NeuAc(1)
sp|P04114|APOB_HUMAN Apolipoprotein B-100 OS=Homo sapiens GN=APOB PE=1 SV=2	FVEGSHNSTVSLTTK	HexNAc(3)Hex(5)
sp|P04114|APOB_HUMAN Apolipoprotein B-100 OS=Homo sapiens GN=APOB PE=1 SV=2	FVEGSHNSTVSLTTK	HexNAc(3)Hex(5)NeuAc(1)
sp|P04114|APOB_HUMAN Apolipoprotein B-100 OS=Homo sapiens GN=APOB PE=1 SV=2	FVEGSHNSTVSLTTK	HexNAc(3)Hex(6)
sp|P04114|APOB_HUMAN Apolipoprotein B-100 OS=Homo sapiens GN=APOB PE=1 SV=2	FVEGSHNSTVSLTTK	HexNAc(3)Hex(6)NeuAc(1)
sp|P05155|IC1_HUMAN Plasma protease C1 inhibitor OS=Homo sapiens GN=SERPING1 PE=1 SV=2	DTFVNASR	HexNAc(3)Hex(4)NeuAc(1)
sp|P05155|IC1_HUMAN Plasma protease C1 inhibitor OS=Homo sapiens GN=SERPING1 PE=1 SV=2	TLYSSSPRVLSNNSDANLELINTWVAK	HexNAc(1)Fuc(1)
sp|P05156|CFAI_HUMAN Complement factor I OS=Homo sapiens GN=CFI PE=1 SV=2	LISNCSK	HexNAc(3)Hex(4)NeuAc(1)
sp|P05156|CFAI_HUMAN Complement factor I OS=Homo sapiens GN=CFI PE=1 SV=2	NGTAVCATNR	HexNAc(3)Hex(4)NeuAc(1)
sp|P06681|CO2_HUMAN Complement C2 OS=Homo sapiens GN=C2 PE=1 SV=2	QSVPAHFVALNGSK	HexNAc(1)
sp|P06681|CO2_HUMAN Complement C2 OS=Homo sapiens GN=C2 PE=1 SV=2	QSVPAHFVALNGSK	HexNAc(2)Hex(3)
sp|P06681|CO2_HUMAN Complement C2 OS=Homo sapiens GN=C2 PE=1 SV=2	QSVPAHFVALNGSK	HexNAc(2)Hex(4)
sp|P06681|CO2_HUMAN Complement C2 OS=Homo sapiens GN=C2 PE=1 SV=2	QSVPAHFVALNGSK	HexNAc(2)Hex(5)
sp|P06681|CO2_HUMAN Complement C2 OS=Homo sapiens GN=C2 PE=1 SV=2	QSVPAHFVALNGSK	HexNAc(2)Hex(6)
sp|P06681|CO2_HUMAN Complement C2 OS=Homo sapiens GN=C2 PE=1 SV=2	QSVPAHFVALNGSK	HexNAc(2)Hex(7)
sp|P06681|CO2_HUMAN Complement C2 OS=Homo sapiens GN=C2 PE=1 SV=2	QSVPAHFVALNGSK	HexNAc(2)Hex(8)
sp|P06681|CO2_HUMAN Complement C2 OS=Homo sapiens GN=C2 PE=1 SV=2	QSVPAHFVALNGSK	HexNAc(2)Hex(9)
sp|P06681|CO2_HUMAN Complement C2 OS=Homo sapiens GN=C2 PE=1 SV=2	QSVPAHFVALNGSK	HexNAc(3)Hex(4)NeuAc(1)
sp|P06681|CO2_HUMAN Complement C2 OS=Homo sapiens GN=C2 PE=1 SV=2	QSVPAHFVALNGSK	HexNAc(3)Hex(5)NeuAc(1)
sp|P06681|CO2_HUMAN Complement C2 OS=Homo sapiens GN=C2 PE=1 SV=2	QSVPAHFVALNGSK	HexNAc(3)Hex(6)
sp|P06681|CO2_HUMAN Complement C2 OS=Homo sapiens GN=C2 PE=1 SV=2	QSVPAHFVALNGSK	HexNAc(3)Hex(6)NeuAc(1)
sp|P07602|SAP_HUMAN Prosaposin OS=Homo sapiens GN=PSAP PE=1 SV=2	TNSTFVQALVEHVK	HexNAc(1)
sp|P07602|SAP_HUMAN Prosaposin OS=Homo sapiens GN=PSAP PE=1 SV=2	TNSTFVQALVEHVK	HexNAc(2)Hex(2)Fuc(1)
sp|P08603|CFAH_HUMAN Complement factor H OS=Homo sapiens GN=CFH PE=1 SV=4	IPCSQPPQIEHGTINSSR	HexNAc(3)Hex(4)NeuAc(1)
sp|P09172|DOPO_HUMAN Dopamine beta-hydroxylase OS=Homo sapiens GN=DBH PE=1 SV=3	ALYSFAPISMHCNK	HexNAc(2)Hex(5)
sp|P09172|DOPO_HUMAN Dopamine beta-hydroxylase OS=Homo sapiens GN=DBH PE=1 SV=3	ALYSFAPISMHCNK	HexNAc(2)Hex(6)
sp|P09172|DOPO_HUMAN Dopamine beta-hydroxylase OS=Homo sapiens GN=DBH PE=1 SV=3	ALYSFAPISMHCNK	HexNAc(2)Hex(8)
sp|P10643|CO7_HUMAN Complement component C7 OS=Homo sapiens GN=C7 PE=1 SV=2	INNDFNYEFYNSTWSYVK	HexNAc(2)Hex(5)
sp|P19823|ITIH2_HUMAN Inter-alpha-trypsin inhibitor heavy chain H2 OS=Homo sapiens GN=ITIH2 PE=1 SV=2	GAFISNFSMTVDGK	HexNAc(2)Hex(7)
sp|P35858|ALS_HUMAN Insulin-like growth factor-binding protein complex acid labile subunit OS=Homo sapiens GN=IGFALS PE=1 SV=1	AGAFLGLTNVAVMNLSGNCLR	HexNAc(3)Hex(5)
sp|P49908|SEPP1_HUMAN Selenoprotein P OS=Homo sapiens GN=SELENOP PE=1 SV=3	CGNCSLTTLK	HexNAc(2)Hex(11)
sp|P51884|LUM_HUMAN Lumican OS=Homo sapiens GN=LUM PE=1 SV=2	LHINHNNLTESVGPLPK	HexNAc(7)Hex(8)Fuc(1)NeuAc(2)
sp|Q07954|LRP1_HUMAN Prolow-density lipoprotein receptor-related protein 1 OS=Homo sapiens GN=LRP1 PE=1 SV=2	LYWISSGNHTINR	HexNAc(2)Hex(5)
sp|Q07954|LRP1_HUMAN Prolow-density lipoprotein receptor-related protein 1 OS=Homo sapiens GN=LRP1 PE=1 SV=2	LYWISSGNHTINR	HexNAc(2)Hex(6)
sp|Q7Z7M0|MEGF8_HUMAN Multiple epidermal growth factor-like domains protein 8 OS=Homo sapiens GN=MEGF8 PE=1 SV=2	VNSTELFHVDR	HexNAc(2)Hex(9)
sp|Q8IZF2|AGRF5_HUMAN Adhesion G protein-coupled receptor F5 OS=Homo sapiens GN=ADGRF5 PE=1 SV=3	VLQQQWTNQSSQLLHSVER	HexNAc(2)Hex(8)
sp|Q8IZF2|AGRF5_HUMAN Adhesion G protein-coupled receptor F5 OS=Homo sapiens GN=ADGRF5 PE=1 SV=3	VLQQQWTNQSSQLLHSVER	HexNAc(2)Hex(9)
sp|Q8WZ42|TITIN_HUMAN Titin OS=Homo sapiens GN=TTN PE=1 SV=4	FDSGRYNLTLENNSGSK	HexNAc(2)Hex(8)
sp|Q8WZ42|TITIN_HUMAN Titin OS=Homo sapiens GN=TTN PE=1 SV=4	FDSGRYNLTLENNSGSK	HexNAc(2)Hex(9)
sp|Q92954|PRG4_HUMAN Proteoglycan 4 OS=Homo sapiens GN=PRG4 PE=1 SV=2	NGTLVAFR	HexNAc(2)Hex(5)

## Sheet: Fuc_Total
Protein\nname	Sequence\n(unformatted)	Glycans
sp|O00391|QSOX1_HUMAN Sulfhydryl oxidase 1 OS=Homo sapiens GN=QSOX1 PE=1 SV=3	NGSGAVFPVAGADVQTLR	HexNAc(4)Hex(5)Fuc(1)NeuAc(2)
sp|O75882|ATRN_HUMAN Attractin OS=Homo sapiens GN=ATRN PE=1 SV=2	EWLPLNR	HexNAc(4)Hex(5)Fuc(1)NeuAc(2)
sp|O75882|ATRN_HUMAN Attractin OS=Homo sapiens GN=ATRN PE=1 SV=2	GICNSSDVR	HexNAc(5)Hex(6)Fuc(1)NeuAc(3)
sp|O75882|ATRN_HUMAN Attractin OS=Homo sapiens GN=ATRN PE=1 SV=2	NHSCSEGQISIFR	HexNAc(4)Hex(5)Fuc(1)NeuAc(2)
sp|P0C0L5|CO4B_HUMAN Complement C4-B OS=Homo sapiens GN=C4B PE=1 SV=2	FSDGLESNSSTQFEVK	HexNAc(5)Hex(6)Fuc(2)NeuAc(2)
sp|P0C0L5|CO4B_HUMAN Complement C4-B OS=Homo sapiens GN=C4B PE=1 SV=2	GLNVTLSSTGR	HexNAc(4)Hex(5)Fuc(1)NeuAc(1)
sp|P0C0L5|CO4B_HUMAN Complement C4-B OS=Homo sapiens GN=C4B PE=1 SV=2	GLNVTLSSTGR	HexNAc(4)Hex(5)Fuc(1)NeuAc(2)
sp|P00450|CERU_HUMAN Ceruloplasmin OS=Homo sapiens GN=CP PE=1 SV=1	AGLQAFFQVQECNK	HexNAc(4)Hex(5)Fuc(1)NeuAc(2)
sp|P00450|CERU_HUMAN Ceruloplasmin OS=Homo sapiens GN=CP PE=1 SV=1	EHEGAIYPDNTTDFQR	HexNAc(3)Hex(4)Fuc(1)NeuAc(1)
sp|P00450|CERU_HUMAN Ceruloplasmin OS=Homo sapiens GN=CP PE=1 SV=1	EHEGAIYPDNTTDFQR	HexNAc(4)Hex(5)Fuc(1)NeuAc(1)
sp|P00450|CERU_HUMAN Ceruloplasmin OS=Homo sapiens GN=CP PE=1 SV=1	EHEGAIYPDNTTDFQR	HexNAc(4)Hex(5)Fuc(1)NeuAc(2)
sp|P00450|CERU_HUMAN Ceruloplasmin OS=Homo sapiens GN=CP PE=1 SV=1	EHEGAIYPDNTTDFQR	HexNAc(4)Hex(5)Fuc(2)NeuAc(1)
sp|P00450|CERU_HUMAN Ceruloplasmin OS=Homo sapiens GN=CP PE=1 SV=1	EHEGAIYPDNTTDFQR	HexNAc(5)Hex(6)Fuc(1)NeuAc(2)
sp|P00450|CERU_HUMAN Ceruloplasmin OS=Homo sapiens GN=CP PE=1 SV=1	EHEGAIYPDNTTDFQR	HexNAc(5)Hex(6)Fuc(1)NeuAc(3)
sp|P00450|CERU_HUMAN Ceruloplasmin OS=Homo sapiens GN=CP PE=1 SV=1	EHEGAIYPDNTTDFQR	HexNAc(5)Hex(6)Fuc(2)NeuAc(2)
sp|P00450|CERU_HUMAN Ceruloplasmin OS=Homo sapiens GN=CP PE=1 SV=1	EHEGAIYPDNTTDFQR	HexNAc(5)Hex(6)Fuc(2)NeuAc(3)
sp|P00450|CERU_HUMAN Ceruloplasmin OS=Homo sapiens GN=CP PE=1 SV=1	EHEGAIYPDNTTDFQR	HexNAc(6)Hex(7)Fuc(1)NeuAc(4)
sp|P00450|CERU_HUMAN Ceruloplasmin OS=Homo sapiens GN=CP PE=1 SV=1	EHEGAIYPDNTTDFQR	HexNAc(6)Hex(7)Fuc(2)NeuAc(4)
sp|P00450|CERU_HUMAN Ceruloplasmin OS=Homo sapiens GN=CP PE=1 SV=1	ELHHLQEQNVSNAFLDK	HexNAc(4)Hex(5)Fuc(1)NeuAc(2)
sp|P00450|CERU_HUMAN Ceruloplasmin OS=Homo sapiens GN=CP PE=1 SV=1	ELHHLQEQNVSNAFLDK	HexNAc(5)Hex(6)Fuc(1)NeuAc(2)
sp|P00450|CERU_HUMAN Ceruloplasmin OS=Homo sapiens GN=CP PE=1 SV=1	ELHHLQEQNVSNAFLDK	HexNAc(5)Hex(6)Fuc(1)NeuAc(3)
sp|P00450|CERU_HUMAN Ceruloplasmin OS=Homo sapiens GN=CP PE=1 SV=1	ELHHLQEQNVSNAFLDK	HexNAc(5)Hex(6)Fuc(2)NeuAc(3)
sp|P00450|CERU_HUMAN Ceruloplasmin OS=Homo sapiens GN=CP PE=1 SV=1	ELHHLQEQNVSNAFLDKGEFYIGSK	HexNAc(4)Hex(5)Fuc(1)NeuAc(1)
sp|P00450|CERU_HUMAN Ceruloplasmin OS=Homo sapiens GN=CP PE=1 SV=1	ELHHLQEQNVSNAFLDKGEFYIGSK	HexNAc(4)Hex(5)Fuc(1)NeuAc(2)
sp|P00450|CERU_HUMAN Ceruloplasmin OS=Homo sapiens GN=CP PE=1 SV=1	ELHHLQEQNVSNAFLDKGEFYIGSK	HexNAc(5)Hex(6)Fuc(1)NeuAc(3)
sp|P00450|CERU_HUMAN Ceruloplasmin OS=Homo sapiens GN=CP PE=1 SV=1	ENLTAPGSDSAVFFEQGTTR	HexNAc(4)Hex(5)Fuc(1)NeuAc(2)
sp|P00734|THRB_HUMAN Prothrombin OS=Homo sapiens GN=F2 PE=1 SV=2	GHVNITR	HexNAc(4)Hex(5)Fuc(1)NeuAc(2)
sp|P00734|THRB_HUMAN Prothrombin OS=Homo sapiens GN=F2 PE=1 SV=2	SRYPHKPEINSTTHPGADLQENFCR	HexNAc(4)Hex(5)Fuc(2)NeuAc(1)
sp|P00738|HPT_HUMAN Haptoglobin OS=Homo sapiens GN=HP PE=1 SV=1	NLFLNHSENATAK	HexNAc(4)Hex(5)Fuc(2)NeuAc(1)
sp|P00738|HPT_HUMAN Haptoglobin OS=Homo sapiens GN=HP PE=1 SV=1	VVLHPNYSQVDIGLIK	HexNAc(4)Hex(5)Fuc(1)NeuAc(2)
sp|P00738|HPT_HUMAN Haptoglobin OS=Homo sapiens GN=HP PE=1 SV=1	VVLHPNYSQVDIGLIK	HexNAc(4)Hex(5)Fuc(2)NeuAc(1)
sp|P00738|HPT_HUMAN Haptoglobin OS=Homo sapiens GN=HP PE=1 SV=1	VVLHPNYSQVDIGLIK	HexNAc(5)Hex(6)Fuc(1)NeuAc(1)
sp|P00738|HPT_HUMAN Haptoglobin OS=Homo sapiens GN=HP PE=1 SV=1	VVLHPNYSQVDIGLIK	HexNAc(5)Hex(6)Fuc(1)NeuAc(2)
sp|P00738|HPT_HUMAN Haptoglobin OS=Homo sapiens GN=HP PE=1 SV=1	VVLHPNYSQVDIGLIK	HexNAc(5)Hex(6)Fuc(1)NeuAc(3)
sp|P00738|HPT_HUMAN Haptoglobin OS=Homo sapiens GN=HP PE=1 SV=1	VVLHPNYSQVDIGLIK	HexNAc(5)Hex(6)Fuc(4)NeuAc(1)
sp|P00738|HPT_HUMAN Haptoglobin OS=Homo sapiens GN=HP PE=1 SV=1	VVLHPNYSQVDIGLIK	HexNAc(5)Hex(8)Fuc(1)
sp|P00738|HPT_HUMAN Haptoglobin OS=Homo sapiens GN=HP PE=1 SV=1	VVLHPNYSQVDIGLIK	HexNAc(5)Hex(9)Fuc(1)
sp|P00738|HPT_HUMAN Haptoglobin OS=Homo sapiens GN=HP PE=1 SV=1	VVLHPNYSQVDIGLIK	HexNAc(6)Hex(7)Fuc(1)NeuAc(2)
sp|P00738|HPT_HUMAN Haptoglobin OS=Homo sapiens GN=HP PE=1 SV=1	VVLHPNYSQVDIGLIK	HexNAc(8)Hex(5)Fuc(1)
sp|P00748|FA12_HUMAN Coagulation factor XII OS=Homo sapiens GN=F12 PE=1 SV=3	NHSCEPCQTLAVR	HexNAc(4)Hex(5)Fuc(2)NeuAc(1)
sp|P00748|FA12_HUMAN Coagulation factor XII OS=Homo sapiens GN=F12 PE=1 SV=3	NVTAEQAR	HexNAc(4)Hex(5)Fuc(1)NeuAc(2)
sp|P00748|FA12_HUMAN Coagulation factor XII OS=Homo sapiens GN=F12 PE=1 SV=3	RNHSCEPCQTLAVR	HexNAc(4)Hex(5)Fuc(1)NeuAc(2)
sp|P01008|ANT3_HUMAN Antithrombin-III OS=Homo sapiens GN=SERPINC1 PE=1 SV=1	LGACNDTLQQLMEVFK	HexNAc(4)Hex(6)Fuc(1)NeuAc(1)
sp|P01008|ANT3_HUMAN Antithrombin-III OS=Homo sapiens GN=SERPINC1 PE=1 SV=1	LGACNDTLQQLMEVFK	HexNAc(5)Hex(5)Fuc(1)NeuAc(1)
sp|P01008|ANT3_HUMAN Antithrombin-III OS=Homo sapiens GN=SERPINC1 PE=1 SV=1	WVSNK	HexNAc(4)Hex(5)Fuc(1)NeuAc(2)
sp|P01009|A1AT_HUMAN Alpha-1-antitrypsin OS=Homo sapiens GN=SERPINA1 PE=1 SV=3	YLGNATAIFFLPDEGKLQHLENELTHDIITK	HexNAc(4)Hex(5)Fuc(2)NeuAc(1)
sp|P01011|AACT_HUMAN Alpha-1-antichymotrypsin OS=Homo sapiens GN=SERPINA3 PE=1 SV=2	FNLTETSEAEIHQSFQHLLR	HexNAc(6)Hex(7)Fuc(1)NeuAc(3)
sp|P01011|AACT_HUMAN Alpha-1-antichymotrypsin OS=Homo sapiens GN=SERPINA3 PE=1 SV=2	FNLTETSEAEIHQSFQHLLR	HexNAc(6)Hex(7)Fuc(2)NeuAc(2)
sp|P01011|AACT_HUMAN Alpha-1-antichymotrypsin OS=Homo sapiens GN=SERPINA3 PE=1 SV=2	TLNQSSDELQLSMGNAMFVK	HexNAc(4)Hex(5)Fuc(2)NeuAc(1)
sp|P01019|ANGT_HUMAN Angiotensinogen OS=Homo sapiens GN=AGT PE=1 SV=1	LQAILGVPWKDKNCTSR	HexNAc(4)Hex(5)Fuc(2)NeuAc(1)
sp|P01019|ANGT_HUMAN Angiotensinogen OS=Homo sapiens GN=AGT PE=1 SV=1	LQAILGVPWKDKNCTSR	HexNAc(4)Hex(6)Fuc(1)NeuAc(1)
sp|P01019|ANGT_HUMAN Angiotensinogen OS=Homo sapiens GN=AGT PE=1 SV=1	VYIHPFHLVIHNESTCEQLAK	HexNAc(4)Hex(5)Fuc(1)NeuAc(1)
sp|P01019|ANGT_HUMAN Angiotensinogen OS=Homo sapiens GN=AGT PE=1 SV=1	VYIHPFHLVIHNESTCEQLAK	HexNAc(4)Hex(5)Fuc(1)NeuAc(2)
sp|P01019|ANGT_HUMAN Angiotensinogen OS=Homo sapiens GN=AGT PE=1 SV=1	VYIHPFHLVIHNESTCEQLAK	HexNAc(4)Hex(5)Fuc(2)NeuAc(1)
sp|P01019|ANGT_HUMAN Angiotensinogen OS=Homo sapiens GN=AGT PE=1 SV=1	VYIHPFHLVIHNESTCEQLAK	HexNAc(4)Hex(6)Fuc(1)
sp|P01019|ANGT_HUMAN Angiotensinogen OS=Homo sapiens GN=AGT PE=1 SV=1	VYIHPFHLVIHNESTCEQLAK	HexNAc(4)Hex(6)Fuc(1)NeuAc(1)
sp|P01019|ANGT_HUMAN Angiotensinogen OS=Homo sapiens GN=AGT PE=1 SV=1	VYIHPFHLVIHNESTCEQLAK	HexNAc(5)Hex(6)Fuc(1)NeuAc(1)
sp|P01019|ANGT_HUMAN Angiotensinogen OS=Homo sapiens GN=AGT PE=1 SV=1	VYIHPFHLVIHNESTCEQLAK	HexNAc(5)Hex(6)Fuc(1)NeuAc(2)
sp|P01019|ANGT_HUMAN Angiotensinogen OS=Homo sapiens GN=AGT PE=1 SV=1	VYIHPFHLVIHNESTCEQLAK	HexNAc(6)Hex(7)Fuc(2)NeuAc(1)
sp|P01023|A2MG_HUMAN Alpha-2-macroglobulin OS=Homo sapiens GN=A2M PE=1 SV=3	VSNQTLSLFFTVLQDVPVR	HexNAc(4)Hex(5)Fuc(1)NeuAc(1)
sp|P01023|A2MG_HUMAN Alpha-2-macroglobulin OS=Homo sapiens GN=A2M PE=1 SV=3	VSNQTLSLFFTVLQDVPVR	HexNAc(5)Hex(5)Fuc(1)
sp|P01024|CO3_HUMAN Complement C3 OS=Homo sapiens GN=C3 PE=1 SV=2	PNLSYIIGK	HexNAc(6)Hex(7)Fuc(2)NeuAc(1)
sp|P01024|CO3_HUMAN Complement C3 OS=Homo sapiens GN=C3 PE=1 SV=2	TVLTPATNHMGNVTFTIPANR	HexNAc(4)Hex(5)Fuc(1)
sp|P01031|CO5_HUMAN Complement C5 OS=Homo sapiens GN=C5 PE=1 SV=4	ANISHK	HexNAc(5)Hex(6)Fuc(1)NeuAc(3)
sp|P01042|KNG1_HUMAN Kininogen-1 OS=Homo sapiens GN=KNG1 PE=1 SV=2	HGIQYFNNNTQHSSLFMLNEVK	HexNAc(4)Hex(5)Fuc(2)NeuAc(1)
sp|P01042|KNG1_HUMAN Kininogen-1 OS=Homo sapiens GN=KNG1 PE=1 SV=2	HGIQYFNNNTQHSSLFMLNEVK	HexNAc(5)Hex(6)Fuc(1)NeuAc(3)
sp|P01042|KNG1_HUMAN Kininogen-1 OS=Homo sapiens GN=KNG1 PE=1 SV=2	HGIQYFNNNTQHSSLFMLNEVK	HexNAc(6)Hex(5)Fuc(1)
sp|P01042|KNG1_HUMAN Kininogen-1 OS=Homo sapiens GN=KNG1 PE=1 SV=2	ITYSIVQTNCSK	HexNAc(4)Hex(5)Fuc(1)NeuAc(2)
sp|P01042|KNG1_HUMAN Kininogen-1 OS=Homo sapiens GN=KNG1 PE=1 SV=2	ITYSIVQTNCSK	HexNAc(4)Hex(5)Fuc(2)NeuAc(1)
sp|P01042|KNG1_HUMAN Kininogen-1 OS=Homo sapiens GN=KNG1 PE=1 SV=2	ITYSIVQTNCSK	HexNAc(5)Hex(6)Fuc(1)NeuAc(2)
sp|P01042|KNG1_HUMAN Kininogen-1 OS=Homo sapiens GN=KNG1 PE=1 SV=2	ITYSIVQTNCSK	HexNAc(5)Hex(6)Fuc(1)NeuAc(3)
sp|P01042|KNG1_HUMAN Kininogen-1 OS=Homo sapiens GN=KNG1 PE=1 SV=2	ITYSIVQTNCSK	HexNAc(5)Hex(6)Fuc(2)NeuAc(3)
sp|P01042|KNG1_HUMAN Kininogen-1 OS=Homo sapiens GN=KNG1 PE=1 SV=2	YNSQNQSNNQFVLYR	HexNAc(4)Hex(5)Fuc(1)NeuAc(2)
sp|P01042|KNG1_HUMAN Kininogen-1 OS=Homo sapiens GN=KNG1 PE=1 SV=2	YNSQNQSNNQFVLYR	HexNAc(5)Hex(6)Fuc(1)NeuAc(3)
sp|P01591|IGJ_HUMAN Immunoglobulin J chain OS=Homo sapiens GN=JCHAIN PE=1 SV=4	ENISDPTSPLR	HexNAc(4)Hex(5)Fuc(1)NeuAc(1)
sp|P01591|IGJ_HUMAN Immunoglobulin J chain OS=Homo sapiens GN=JCHAIN PE=1 SV=4	ENISDPTSPLR	HexNAc(4)Hex(5)Fuc(1)NeuAc(2)
sp|P01591|IGJ_HUMAN Immunoglobulin J chain OS=Homo sapiens GN=JCHAIN PE=1 SV=4	IIVPLNNRENISDPTSPLR	HexNAc(3)Hex(4)Fuc(1)NeuAc(1)
sp|P01591|IGJ_HUMAN Immunoglobulin J chain OS=Homo sapiens GN=JCHAIN PE=1 SV=4	IIVPLNNRENISDPTSPLR	HexNAc(4)Hex(5)Fuc(1)NeuAc(1)
sp|P01591|IGJ_HUMAN Immunoglobulin J chain OS=Homo sapiens GN=JCHAIN PE=1 SV=4	IIVPLNNRENISDPTSPLR	HexNAc(4)Hex(5)Fuc(1)NeuAc(2)
sp|P01859|IGHG2_HUMAN Ig gamma-2 chain C region OS=Homo sapiens GN=IGHG2 PE=1 SV=2	EEQFNSTFR	HexNAc(3)Hex(3)Fuc(1)
sp|P01859|IGHG2_HUMAN Ig gamma-2 chain C region OS=Homo sapiens GN=IGHG2 PE=1 SV=2	EEQFNSTFR	HexNAc(4)Hex(3)Fuc(1)
sp|P01859|IGHG2_HUMAN Ig gamma-2 chain C region OS=Homo sapiens GN=IGHG2 PE=1 SV=2	EEQFNSTFR	HexNAc(4)Hex(4)Fuc(1)
sp|P01859|IGHG2_HUMAN Ig gamma-2 chain C region OS=Homo sapiens GN=IGHG2 PE=1 SV=2	EEQFNSTFR	HexNAc(4)Hex(4)Fuc(1)NeuAc(1)
sp|P01859|IGHG2_HUMAN Ig gamma-2 chain C region OS=Homo sapiens GN=IGHG2 PE=1 SV=2	EEQFNSTFR	HexNAc(4)Hex(5)Fuc(1)
sp|P01859|IGHG2_HUMAN Ig gamma-2 chain C region OS=Homo sapiens GN=IGHG2 PE=1 SV=2	EEQFNSTFR	HexNAc(4)Hex(5)Fuc(1)NeuAc(1)
sp|P01859|IGHG2_HUMAN Ig gamma-2 chain C region OS=Homo sapiens GN=IGHG2 PE=1 SV=2	EEQFNSTFR	HexNAc(5)Hex(3)Fuc(1)
sp|P01859|IGHG2_HUMAN Ig gamma-2 chain C region OS=Homo sapiens GN=IGHG2 PE=1 SV=2	EEQFNSTFR	HexNAc(5)Hex(4)Fuc(1)
sp|P01860|IGHG3_HUMAN Ig gamma-3 chain C region OS=Homo sapiens GN=IGHG3 PE=1 SV=2	EEQYNSTFR	HexNAc(4)Hex(3)Fuc(1)
sp|P01871|IGHM_HUMAN Ig mu chain C region OS=Homo sapiens GN=IGHM PE=1 SV=3	PTLYNVSLVMSDTAGTCY	HexNAc(5)Hex(5)Fuc(1)
sp|P01871|IGHM_HUMAN Ig mu chain C region OS=Homo sapiens GN=IGHM PE=1 SV=3	PTLYNVSLVMSDTAGTCY	HexNAc(5)Hex(6)Fuc(1)
sp|P01871|IGHM_HUMAN Ig mu chain C region OS=Homo sapiens GN=IGHM PE=1 SV=3	YKNNSDISSTR	HexNAc(4)Hex(5)Fuc(1)NeuAc(2)
sp|P01876|IGHA1_HUMAN Ig alpha-1 chain C region OS=Homo sapiens GN=IGHA1 PE=1 SV=2	LAGKPTHVNVSVVMAEVDGTCY	HexNAc(5)Hex(4)Fuc(1)
sp|P01877|IGHA2_HUMAN Ig alpha-2 chain C region OS=Homo sapiens GN=IGHA2 PE=1 SV=3	TPLTANITK	HexNAc(4)Hex(3)Fuc(1)
sp|P01877|IGHA2_HUMAN Ig alpha-2 chain C region OS=Homo sapiens GN=IGHA2 PE=1 SV=3	TPLTANITK	HexNAc(4)Hex(4)Fuc(1)
sp|P01877|IGHA2_HUMAN Ig alpha-2 chain C region OS=Homo sapiens GN=IGHA2 PE=1 SV=3	TPLTANITK	HexNAc(4)Hex(5)Fuc(1)
sp|P01877|IGHA2_HUMAN Ig alpha-2 chain C region OS=Homo sapiens GN=IGHA2 PE=1 SV=3	TPLTANITK	HexNAc(4)Hex(5)Fuc(1)NeuAc(1)
sp|P01877|IGHA2_HUMAN Ig alpha-2 chain C region OS=Homo sapiens GN=IGHA2 PE=1 SV=3	TPLTANITK	HexNAc(4)Hex(5)Fuc(1)NeuAc(2)
sp|P01877|IGHA2_HUMAN Ig alpha-2 chain C region OS=Homo sapiens GN=IGHA2 PE=1 SV=3	TPLTANITK	HexNAc(5)Hex(3)Fuc(1)
sp|P01877|IGHA2_HUMAN Ig alpha-2 chain C region OS=Homo sapiens GN=IGHA2 PE=1 SV=3	TPLTANITK	HexNAc(5)Hex(4)Fuc(1)
sp|P01877|IGHA2_HUMAN Ig alpha-2 chain C region OS=Homo sapiens GN=IGHA2 PE=1 SV=3	TPLTANITK	HexNAc(5)Hex(4)Fuc(1)NeuAc(1)
sp|P01877|IGHA2_HUMAN Ig alpha-2 chain C region OS=Homo sapiens GN=IGHA2 PE=1 SV=3	TPLTANITK	HexNAc(5)Hex(5)Fuc(1)
sp|P01877|IGHA2_HUMAN Ig alpha-2 chain C region OS=Homo sapiens GN=IGHA2 PE=1 SV=3	TPLTANITK	HexNAc(5)Hex(5)Fuc(1)NeuAc(1)
sp|P01877|IGHA2_HUMAN Ig alpha-2 chain C region OS=Homo sapiens GN=IGHA2 PE=1 SV=3	TPLTANITK	HexNAc(5)Hex(5)Fuc(1)NeuAc(2)
sp|P01880|IGHD_HUMAN Ig delta chain C region OS=Homo sapiens GN=IGHD PE=1 SV=2	TLLNASR	HexNAc(5)Hex(5)Fuc(1)NeuAc(1)
sp|P01880|IGHD_HUMAN Ig delta chain C region OS=Homo sapiens GN=IGHD PE=1 SV=2	TLLNASR	HexNAc(5)Hex(5)Fuc(1)NeuAc(2)
sp|P02745|C1QA_HUMAN Complement C1q subcomponent subunit A OS=Homo sapiens GN=C1QA PE=1 SV=2	NPPMGGNVVIFDTVITNQEEPYQNHSGR	HexNAc(4)Hex(5)Fuc(1)NeuAc(1)
sp|P02745|C1QA_HUMAN Complement C1q subcomponent subunit A OS=Homo sapiens GN=C1QA PE=1 SV=2	RNPPMGGNVVIFDTVITNQEEPYQNHSGR	HexNAc(4)Hex(5)Fuc(1)NeuAc(1)
sp|P02749|APOH_HUMAN Beta-2-glycoprotein 1 OS=Homo sapiens GN=APOH PE=1 SV=3	LGNWSAMPSCK	HexNAc(4)Hex(5)Fuc(1)NeuAc(1)
sp|P02749|APOH_HUMAN Beta-2-glycoprotein 1 OS=Homo sapiens GN=APOH PE=1 SV=3	LGNWSAMPSCK	HexNAc(4)Hex(5)Fuc(1)NeuAc(2)
sp|P02749|APOH_HUMAN Beta-2-glycoprotein 1 OS=Homo sapiens GN=APOH PE=1 SV=3	LGNWSAMPSCK	HexNAc(5)Hex(6)Fuc(1)NeuAc(3)
sp|P02749|APOH_HUMAN Beta-2-glycoprotein 1 OS=Homo sapiens GN=APOH PE=1 SV=3	VYKPSAGNNSLYR	HexNAc(4)Hex(5)Fuc(1)NeuAc(2)
sp|P02749|APOH_HUMAN Beta-2-glycoprotein 1 OS=Homo sapiens GN=APOH PE=1 SV=3	VYKPSAGNNSLYR	HexNAc(5)Hex(6)Fuc(1)NeuAc(2)
sp|P02749|APOH_HUMAN Beta-2-glycoprotein 1 OS=Homo sapiens GN=APOH PE=1 SV=3	VYKPSAGNNSLYR	HexNAc(5)Hex(6)Fuc(1)NeuAc(3)
sp|P02750|A2GL_HUMAN Leucine-rich alpha-2-glycoprotein OS=Homo sapiens GN=LRG1 PE=1 SV=2	KLPPGLLANFTLLR	HexNAc(4)Hex(5)Fuc(1)NeuAc(2)
sp|P02750|A2GL_HUMAN Leucine-rich alpha-2-glycoprotein OS=Homo sapiens GN=LRG1 PE=1 SV=2	KLPPGLLANFTLLR	HexNAc(4)Hex(5)Fuc(2)NeuAc(1)
sp|P02750|A2GL_HUMAN Leucine-rich alpha-2-glycoprotein OS=Homo sapiens GN=LRG1 PE=1 SV=2	LPPGLLANFTLLR	HexNAc(4)Hex(4)Fuc(2)NeuAc(1)
sp|P02750|A2GL_HUMAN Leucine-rich alpha-2-glycoprotein OS=Homo sapiens GN=LRG1 PE=1 SV=2	LPPGLLANFTLLR	HexNAc(4)Hex(5)Fuc(1)NeuAc(2)
sp|P02750|A2GL_HUMAN Leucine-rich alpha-2-glycoprotein OS=Homo sapiens GN=LRG1 PE=1 SV=2	MFSQNDTR	HexNAc(4)Hex(5)Fuc(1)NeuAc(2)
sp|P02750|A2GL_HUMAN Leucine-rich alpha-2-glycoprotein OS=Homo sapiens GN=LRG1 PE=1 SV=2	MFSQNDTR	HexNAc(5)Hex(6)Fuc(1)NeuAc(3)
sp|P02751|FINC_HUMAN Fibronectin OS=Homo sapiens GN=FN1 PE=1 SV=4	HEEGHMLNCTCFGQGR	HexNAc(4)Hex(5)Fuc(2)NeuAc(1)
sp|P02765|FETUA_HUMAN Alpha-2-HS-glycoprotein OS=Homo sapiens GN=AHSG PE=1 SV=1	KVCQDCPLLAPLNDTR	HexNAc(4)Hex(5)Fuc(1)NeuAc(1)
sp|P02765|FETUA_HUMAN Alpha-2-HS-glycoprotein OS=Homo sapiens GN=AHSG PE=1 SV=1	KVCQDCPLLAPLNDTR	HexNAc(4)Hex(5)Fuc(1)NeuAc(2)
sp|P02765|FETUA_HUMAN Alpha-2-HS-glycoprotein OS=Homo sapiens GN=AHSG PE=1 SV=1	KVCQDCPLLAPLNDTR	HexNAc(5)Hex(6)Fuc(1)NeuAc(3)
sp|P02765|FETUA_HUMAN Alpha-2-HS-glycoprotein OS=Homo sapiens GN=AHSG PE=1 SV=1	VCQDCPLLAPLNDTR	HexNAc(4)Hex(5)Fuc(1)NeuAc(1)
sp|P02765|FETUA_HUMAN Alpha-2-HS-glycoprotein OS=Homo sapiens GN=AHSG PE=1 SV=1	VCQDCPLLAPLNDTR	HexNAc(4)Hex(5)Fuc(1)NeuAc(2)
sp|P02765|FETUA_HUMAN Alpha-2-HS-glycoprotein OS=Homo sapiens GN=AHSG PE=1 SV=1	VCQDCPLLAPLNDTR	HexNAc(4)Hex(5)Fuc(2)NeuAc(1)
sp|P02765|FETUA_HUMAN Alpha-2-HS-glycoprotein OS=Homo sapiens GN=AHSG PE=1 SV=1	VCQDCPLLAPLNDTR	HexNAc(4)Hex(6)Fuc(1)NeuAc(1)
sp|P02765|FETUA_HUMAN Alpha-2-HS-glycoprotein OS=Homo sapiens GN=AHSG PE=1 SV=1	VCQDCPLLAPLNDTR	HexNAc(5)Hex(6)Fuc(1)NeuAc(2)
sp|P02765|FETUA_HUMAN Alpha-2-HS-glycoprotein OS=Homo sapiens GN=AHSG PE=1 SV=1	VCQDCPLLAPLNDTR	HexNAc(5)Hex(6)Fuc(1)NeuAc(3)
sp|P02765|FETUA_HUMAN Alpha-2-HS-glycoprotein OS=Homo sapiens GN=AHSG PE=1 SV=1	VCQDCPLLAPLNDTR	HexNAc(5)Hex(6)Fuc(2)NeuAc(2)
sp|P02765|FETUA_HUMAN Alpha-2-HS-glycoprotein OS=Homo sapiens GN=AHSG PE=1 SV=1	VCQDCPLLAPLNDTR	HexNAc(5)Hex(9)Fuc(1)
sp|P02765|FETUA_HUMAN Alpha-2-HS-glycoprotein OS=Homo sapiens GN=AHSG PE=1 SV=1	VCQDCPLLAPLNDTR	HexNAc(6)Hex(7)Fuc(1)NeuAc(1)
sp|P02771|FETA_HUMAN Alpha-fetoprotein OS=Homo sapiens GN=AFP PE=1 SV=1	FTKVNFTEIQK	HexNAc(4)Hex(5)Fuc(1)NeuAc(1)
sp|P02771|FETA_HUMAN Alpha-fetoprotein OS=Homo sapiens GN=AFP PE=1 SV=1	FTKVNFTEIQK	HexNAc(4)Hex(5)Fuc(1)NeuAc(2)
sp|P02771|FETA_HUMAN Alpha-fetoprotein OS=Homo sapiens GN=AFP PE=1 SV=1	VNFTEIQK	HexNAc(4)Hex(5)Fuc(1)NeuAc(1)
sp|P02771|FETA_HUMAN Alpha-fetoprotein OS=Homo sapiens GN=AFP PE=1 SV=1	VNFTEIQK	HexNAc(4)Hex(5)Fuc(1)NeuAc(2)
sp|P02787|TRFE_HUMAN Serotransferrin OS=Homo sapiens GN=TF PE=1 SV=3	CGLVPVLAENYNK	HexNAc(4)Hex(5)Fuc(1)NeuAc(2)
sp|P02787|TRFE_HUMAN Serotransferrin OS=Homo sapiens GN=TF PE=1 SV=3	CGLVPVLAENYNK	HexNAc(5)Hex(6)Fuc(1)NeuAc(2)
sp|P02787|TRFE_HUMAN Serotransferrin OS=Homo sapiens GN=TF PE=1 SV=3	CGLVPVLAENYNK	HexNAc(6)Hex(6)Fuc(1)NeuAc(1)
sp|P02787|TRFE_HUMAN Serotransferrin OS=Homo sapiens GN=TF PE=1 SV=3	QQQHLFGSNVTDCSGNFCLFR	HexNAc(4)Hex(5)Fuc(1)NeuAc(2)
sp|P02787|TRFE_HUMAN Serotransferrin OS=Homo sapiens GN=TF PE=1 SV=3	QQQHLFGSNVTDCSGNFCLFR	HexNAc(4)Hex(6)Fuc(1)NeuAc(1)
sp|P02790|HEMO_HUMAN Hemopexin OS=Homo sapiens GN=HPX PE=1 SV=2	ALPQPQNVTSLLGCTH	HexNAc(4)Hex(5)Fuc(1)NeuAc(1)
sp|P02790|HEMO_HUMAN Hemopexin OS=Homo sapiens GN=HPX PE=1 SV=2	ALPQPQNVTSLLGCTH	HexNAc(4)Hex(5)Fuc(1)NeuAc(2)
sp|P02790|HEMO_HUMAN Hemopexin OS=Homo sapiens GN=HPX PE=1 SV=2	ALPQPQNVTSLLGCTH	HexNAc(4)Hex(5)Fuc(2)NeuAc(1)
sp|P02790|HEMO_HUMAN Hemopexin OS=Homo sapiens GN=HPX PE=1 SV=2	ALPQPQNVTSLLGCTH	HexNAc(5)Hex(6)Fuc(1)NeuAc(2)
sp|P02790|HEMO_HUMAN Hemopexin OS=Homo sapiens GN=HPX PE=1 SV=2	ALPQPQNVTSLLGCTH	HexNAc(5)Hex(6)Fuc(1)NeuAc(3)
sp|P02790|HEMO_HUMAN Hemopexin OS=Homo sapiens GN=HPX PE=1 SV=2	ALPQPQNVTSLLGCTH	HexNAc(5)Hex(6)Fuc(2)NeuAc(1)
sp|P02790|HEMO_HUMAN Hemopexin OS=Homo sapiens GN=HPX PE=1 SV=2	ALPQPQNVTSLLGCTH	HexNAc(5)Hex(6)Fuc(2)NeuAc(2)
sp|P02790|HEMO_HUMAN Hemopexin OS=Homo sapiens GN=HPX PE=1 SV=2	ALPQPQNVTSLLGCTH	HexNAc(5)Hex(6)Fuc(2)NeuAc(3)
sp|P02790|HEMO_HUMAN Hemopexin OS=Homo sapiens GN=HPX PE=1 SV=2	ALPQPQNVTSLLGCTH	HexNAc(5)Hex(6)Fuc(3)NeuAc(1)
sp|P02790|HEMO_HUMAN Hemopexin OS=Homo sapiens GN=HPX PE=1 SV=2	ALPQPQNVTSLLGCTH	HexNAc(5)Hex(6)Fuc(4)NeuAc(1)
sp|P02790|HEMO_HUMAN Hemopexin OS=Homo sapiens GN=HPX PE=1 SV=2	ALPQPQNVTSLLGCTH	HexNAc(5)Hex(7)Fuc(1)NeuAc(1)
sp|P02790|HEMO_HUMAN Hemopexin OS=Homo sapiens GN=HPX PE=1 SV=2	ALPQPQNVTSLLGCTH	HexNAc(5)Hex(8)Fuc(1)
sp|P02790|HEMO_HUMAN Hemopexin OS=Homo sapiens GN=HPX PE=1 SV=2	ALPQPQNVTSLLGCTH	HexNAc(5)Hex(9)Fuc(1)
sp|P02790|HEMO_HUMAN Hemopexin OS=Homo sapiens GN=HPX PE=1 SV=2	ALPQPQNVTSLLGCTH	HexNAc(6)Hex(6)Fuc(1)NeuAc(2)
sp|P02790|HEMO_HUMAN Hemopexin OS=Homo sapiens GN=HPX PE=1 SV=2	ALPQPQNVTSLLGCTH	HexNAc(9)Hex(3)Fuc(1)
sp|P02790|HEMO_HUMAN Hemopexin OS=Homo sapiens GN=HPX PE=1 SV=2	CSDGWSFDATTLDDNGTMLFFK	HexNAc(4)Hex(5)Fuc(1)NeuAc(2)
sp|P02790|HEMO_HUMAN Hemopexin OS=Homo sapiens GN=HPX PE=1 SV=2	CSDGWSFDATTLDDNGTMLFFK	HexNAc(5)Hex(5)Fuc(1)NeuAc(1)
sp|P02790|HEMO_HUMAN Hemopexin OS=Homo sapiens GN=HPX PE=1 SV=2	LNAAKALPQPQNVTSLLGCTH	HexNAc(5)Hex(5)Fuc(1)NeuAc(1)
sp|P02790|HEMO_HUMAN Hemopexin OS=Homo sapiens GN=HPX PE=1 SV=2	NGTGHGNSTHHGPEYMR	HexNAc(4)Hex(5)Fuc(1)NeuAc(2)
sp|P02790|HEMO_HUMAN Hemopexin OS=Homo sapiens GN=HPX PE=1 SV=2	SWPAVGNCSSALR	HexNAc(4)Hex(5)Fuc(1)NeuAc(1)
sp|P02790|HEMO_HUMAN Hemopexin OS=Homo sapiens GN=HPX PE=1 SV=2	SWPAVGNCSSALR	HexNAc(4)Hex(5)Fuc(1)NeuAc(2)
sp|P02790|HEMO_HUMAN Hemopexin OS=Homo sapiens GN=HPX PE=1 SV=2	SWPAVGNCSSALR	HexNAc(4)Hex(5)Fuc(2)NeuAc(1)
sp|P02790|HEMO_HUMAN Hemopexin OS=Homo sapiens GN=HPX PE=1 SV=2	SWPAVGNCSSALR	HexNAc(5)Hex(6)Fuc(1)NeuAc(2)
sp|P02790|HEMO_HUMAN Hemopexin OS=Homo sapiens GN=HPX PE=1 SV=2	SWPAVGNCSSALR	HexNAc(5)Hex(6)Fuc(1)NeuAc(3)
sp|P02790|HEMO_HUMAN Hemopexin OS=Homo sapiens GN=HPX PE=1 SV=2	SWPAVGNCSSALR	HexNAc(5)Hex(6)Fuc(2)NeuAc(3)
sp|P02790|HEMO_HUMAN Hemopexin OS=Homo sapiens GN=HPX PE=1 SV=2	SWPAVGNCSSALR	HexNAc(7)Hex(8)Fuc(1)NeuAc(1)
sp|P03952|KLKB1_HUMAN Plasma kallikrein OS=Homo sapiens GN=KLKB1 PE=1 SV=1	IYSGILNLSDITK	HexNAc(4)Hex(5)Fuc(2)NeuAc(1)
sp|P03952|KLKB1_HUMAN Plasma kallikrein OS=Homo sapiens GN=KLKB1 PE=1 SV=1	LQAPLNYTEFQKPICLPSK	HexNAc(4)Hex(5)Fuc(1)NeuAc(2)
sp|P03952|KLKB1_HUMAN Plasma kallikrein OS=Homo sapiens GN=KLKB1 PE=1 SV=1	LQAPLNYTEFQKPICLPSK	HexNAc(4)Hex(6)Fuc(1)NeuAc(1)
sp|P04004|VTNC_HUMAN Vitronectin OS=Homo sapiens GN=VTN PE=1 SV=1	NGSLFAFR	HexNAc(4)Hex(5)Fuc(1)NeuAc(2)
sp|P04004|VTNC_HUMAN Vitronectin OS=Homo sapiens GN=VTN PE=1 SV=1	NGSLFAFR	HexNAc(5)Hex(6)Fuc(1)NeuAc(3)
sp|P04114|APOB_HUMAN Apolipoprotein B-100 OS=Homo sapiens GN=APOB PE=1 SV=2	FNSSYLQGTNQITGR	HexNAc(4)Hex(5)Fuc(2)NeuAc(1)
sp|P04114|APOB_HUMAN Apolipoprotein B-100 OS=Homo sapiens GN=APOB PE=1 SV=2	FVEGSHNSTVSLTTK	HexNAc(4)Hex(5)Fuc(1)NeuAc(1)
sp|P04114|APOB_HUMAN Apolipoprotein B-100 OS=Homo sapiens GN=APOB PE=1 SV=2	SYNETK	HexNAc(4)Hex(5)Fuc(1)NeuAc(2)
sp|P04196|HRG_HUMAN Histidine-rich glycoprotein OS=Homo sapiens GN=HRG PE=1 SV=1	VIDFNCTTSSVSSALANTK	HexNAc(4)Hex(5)Fuc(2)NeuAc(1)
sp|P04275|VWF_HUMAN von Willebrand factor OS=Homo sapiens GN=VWF PE=1 SV=4	GLQPTLTNPGECRPNFTCACR	HexNAc(4)Hex(5)Fuc(1)NeuAc(1)
sp|P04275|VWF_HUMAN von Willebrand factor OS=Homo sapiens GN=VWF PE=1 SV=4	HCDGNVSSCGDHPSEGCFCPPDK	HexNAc(4)Hex(5)Fuc(1)NeuAc(1)
sp|P04275|VWF_HUMAN von Willebrand factor OS=Homo sapiens GN=VWF PE=1 SV=4	NVSCPQLEVPVCPSGFQLSCK	HexNAc(4)Hex(5)Fuc(1)NeuAc(1)
sp|P05155|IC1_HUMAN Plasma protease C1 inhibitor OS=Homo sapiens GN=SERPING1 PE=1 SV=2	DTFVNASR	HexNAc(4)Hex(5)Fuc(1)
sp|P05155|IC1_HUMAN Plasma protease C1 inhibitor OS=Homo sapiens GN=SERPING1 PE=1 SV=2	DTFVNASR	HexNAc(4)Hex(5)Fuc(1)NeuAc(1)
sp|P05155|IC1_HUMAN Plasma protease C1 inhibitor OS=Homo sapiens GN=SERPING1 PE=1 SV=2	DTFVNASR	HexNAc(4)Hex(5)Fuc(1)NeuAc(2)
sp|P05155|IC1_HUMAN Plasma protease C1 inhibitor OS=Homo sapiens GN=SERPING1 PE=1 SV=2	DTFVNASR	HexNAc(5)Hex(5)Fuc(1)
sp|P05155|IC1_HUMAN Plasma protease C1 inhibitor OS=Homo sapiens GN=SERPING1 PE=1 SV=2	DTFVNASR	HexNAc(5)Hex(6)Fuc(1)NeuAc(1)
sp|P05155|IC1_HUMAN Plasma protease C1 inhibitor OS=Homo sapiens GN=SERPING1 PE=1 SV=2	DTFVNASR	HexNAc(5)Hex(6)Fuc(1)NeuAc(3)
sp|P05155|IC1_HUMAN Plasma protease C1 inhibitor OS=Homo sapiens GN=SERPING1 PE=1 SV=2	DTFVNASR	HexNAc(5)Hex(6)Fuc(2)NeuAc(3)
sp|P05155|IC1_HUMAN Plasma protease C1 inhibitor OS=Homo sapiens GN=SERPING1 PE=1 SV=2	DTFVNASR	HexNAc(6)Hex(7)Fuc(1)NeuAc(2)
sp|P05155|IC1_HUMAN Plasma protease C1 inhibitor OS=Homo sapiens GN=SERPING1 PE=1 SV=2	VGQLQLSHNLSLVILVPQNLK	HexNAc(4)Hex(5)Fuc(2)NeuAc(1)
sp|P05155|IC1_HUMAN Plasma protease C1 inhibitor OS=Homo sapiens GN=SERPING1 PE=1 SV=2	VLSNNSDANLELINTWVAK	HexNAc(4)Hex(5)Fuc(1)NeuAc(2)
sp|P05156|CFAI_HUMAN Complement factor I OS=Homo sapiens GN=CFI PE=1 SV=2	FLNNGTCTAEGK	HexNAc(4)Hex(5)Fuc(1)NeuAc(1)
sp|P05156|CFAI_HUMAN Complement factor I OS=Homo sapiens GN=CFI PE=1 SV=2	NGTAVCATNR	HexNAc(4)Hex(5)Fuc(1)NeuAc(2)
sp|P05160|F13B_HUMAN Coagulation factor XIII B chain OS=Homo sapiens GN=F13B PE=1 SV=3	KEHETCLAPELYNGNYSTTQK	HexNAc(4)Hex(5)Fuc(1)NeuAc(2)
sp|P05546|HEP2_HUMAN Heparin cofactor 2 OS=Homo sapiens GN=SERPIND1 PE=1 SV=3	DFVNASSK	HexNAc(4)Hex(5)Fuc(1)NeuAc(2)
sp|P05546|HEP2_HUMAN Heparin cofactor 2 OS=Homo sapiens GN=SERPIND1 PE=1 SV=3	NLSMPLLPADFHK	HexNAc(4)Hex(5)Fuc(1)NeuAc(2)
sp|P05546|HEP2_HUMAN Heparin cofactor 2 OS=Homo sapiens GN=SERPIND1 PE=1 SV=3	NLSMPLLPADFHK	HexNAc(5)Hex(5)Fuc(1)NeuAc(2)
sp|P05546|HEP2_HUMAN Heparin cofactor 2 OS=Homo sapiens GN=SERPIND1 PE=1 SV=3	NLSMPLLPADFHK	HexNAc(5)Hex(6)Fuc(1)NeuAc(3)
sp|P06681|CO2_HUMAN Complement C2 OS=Homo sapiens GN=C2 PE=1 SV=2	TMFPNLTDVR	HexNAc(4)Hex(5)Fuc(1)NeuAc(2)
sp|P06681|CO2_HUMAN Complement C2 OS=Homo sapiens GN=C2 PE=1 SV=2	TMFPNLTDVR	HexNAc(5)Hex(6)Fuc(1)NeuAc(3)
sp|P07602|SAP_HUMAN Prosaposin OS=Homo sapiens GN=PSAP PE=1 SV=2	TNSTFVQALVEHVK	HexNAc(2)Hex(2)Fuc(1)
sp|P07996|TSP1_HUMAN Thrombospondin-1 OS=Homo sapiens GN=THBS1 PE=1 SV=2	VVNSTTGPGEHLR	HexNAc(4)Hex(5)Fuc(1)NeuAc(1)
sp|P08603|CFAH_HUMAN Complement factor H OS=Homo sapiens GN=CFH PE=1 SV=4	IPCSQPPQIEHGTINSSR	HexNAc(4)Hex(5)Fuc(1)NeuAc(1)
sp|P08603|CFAH_HUMAN Complement factor H OS=Homo sapiens GN=CFH PE=1 SV=4	IPCSQPPQIEHGTINSSR	HexNAc(4)Hex(5)Fuc(1)NeuAc(2)
sp|P08603|CFAH_HUMAN Complement factor H OS=Homo sapiens GN=CFH PE=1 SV=4	IPCSQPPQIEHGTINSSR	HexNAc(4)Hex(5)Fuc(2)NeuAc(1)
sp|P08603|CFAH_HUMAN Complement factor H OS=Homo sapiens GN=CFH PE=1 SV=4	IPCSQPPQIEHGTINSSR	HexNAc(5)Hex(4)Fuc(1)
sp|P08603|CFAH_HUMAN Complement factor H OS=Homo sapiens GN=CFH PE=1 SV=4	IPCSQPPQIEHGTINSSR	HexNAc(5)Hex(5)Fuc(1)
sp|P08603|CFAH_HUMAN Complement factor H OS=Homo sapiens GN=CFH PE=1 SV=4	IPCSQPPQIEHGTINSSR	HexNAc(5)Hex(6)Fuc(1)NeuAc(2)
sp|P08603|CFAH_HUMAN Complement factor H OS=Homo sapiens GN=CFH PE=1 SV=4	IPCSQPPQIEHGTINSSR	HexNAc(5)Hex(6)Fuc(1)NeuAc(3)
sp|P08603|CFAH_HUMAN Complement factor H OS=Homo sapiens GN=CFH PE=1 SV=4	ISEENETTCYMGK	HexNAc(4)Hex(5)Fuc(1)NeuAc(1)
sp|P08603|CFAH_HUMAN Complement factor H OS=Homo sapiens GN=CFH PE=1 SV=4	ISEENETTCYMGK	HexNAc(4)Hex(5)Fuc(1)NeuAc(2)
sp|P08603|CFAH_HUMAN Complement factor H OS=Homo sapiens GN=CFH PE=1 SV=4	MDGASNVTCINSR	HexNAc(4)Hex(5)Fuc(1)
sp|P08603|CFAH_HUMAN Complement factor H OS=Homo sapiens GN=CFH PE=1 SV=4	MDGASNVTCINSR	HexNAc(4)Hex(5)Fuc(1)NeuAc(1)
sp|P08603|CFAH_HUMAN Complement factor H OS=Homo sapiens GN=CFH PE=1 SV=4	MDGASNVTCINSR	HexNAc(4)Hex(5)Fuc(1)NeuAc(2)
sp|P08603|CFAH_HUMAN Complement factor H OS=Homo sapiens GN=CFH PE=1 SV=4	SPDVINGSPISQK	HexNAc(4)Hex(5)Fuc(1)NeuAc(2)
sp|P09871|C1S_HUMAN Complement C1s subcomponent OS=Homo sapiens GN=C1S PE=1 SV=1	NCGVNCSGDVFTALIGEIASPNYPKPYPENSR	HexNAc(4)Hex(5)Fuc(2)NeuAc(1)
sp|P09871|C1S_HUMAN Complement C1s subcomponent OS=Homo sapiens GN=C1S PE=1 SV=1	NCGVNCSGDVFTALIGEIASPNYPKPYPENSR	HexNAc(4)Hex(6)Fuc(1)NeuAc(1)
sp|P10643|CO7_HUMAN Complement component C7 OS=Homo sapiens GN=C7 PE=1 SV=2	NYTLTGR	HexNAc(4)Hex(5)Fuc(1)NeuAc(1)
sp|P10643|CO7_HUMAN Complement component C7 OS=Homo sapiens GN=C7 PE=1 SV=2	NYTLTGR	HexNAc(4)Hex(5)Fuc(1)NeuAc(2)
sp|P10643|CO7_HUMAN Complement component C7 OS=Homo sapiens GN=C7 PE=1 SV=2	NYTLTGR	HexNAc(5)Hex(5)Fuc(1)
sp|P10643|CO7_HUMAN Complement component C7 OS=Homo sapiens GN=C7 PE=1 SV=2	NYTLTGR	HexNAc(5)Hex(5)Fuc(1)NeuAc(1)
sp|P10643|CO7_HUMAN Complement component C7 OS=Homo sapiens GN=C7 PE=1 SV=2	NYTLTGR	HexNAc(5)Hex(5)Fuc(1)NeuAc(2)
sp|P10909|CLUS_HUMAN Clusterin OS=Homo sapiens GN=CLU PE=1 SV=1	EDALNETR	HexNAc(5)Hex(6)Fuc(1)NeuAc(3)
sp|P10909|CLUS_HUMAN Clusterin OS=Homo sapiens GN=CLU PE=1 SV=1	KKEDALNETR	HexNAc(5)Hex(6)Fuc(1)NeuAc(3)
sp|P10909|CLUS_HUMAN Clusterin OS=Homo sapiens GN=CLU PE=1 SV=1	LANLTQGEDQYYLR	HexNAc(4)Hex(5)Fuc(1)NeuAc(2)
sp|P10909|CLUS_HUMAN Clusterin OS=Homo sapiens GN=CLU PE=1 SV=1	LANLTQGEDQYYLR	HexNAc(5)Hex(6)Fuc(1)NeuAc(3)
sp|P19827|ITIH1_HUMAN Inter-alpha-trypsin inhibitor heavy chain H1 OS=Homo sapiens GN=ITIH1 PE=1 SV=3	ANLSSQALQMSLDYGFVTPLTSMSIR	HexNAc(4)Hex(6)Fuc(1)NeuAc(1)
sp|P19827|ITIH1_HUMAN Inter-alpha-trypsin inhibitor heavy chain H1 OS=Homo sapiens GN=ITIH1 PE=1 SV=3	DKICDLLVANNHFAHFFAPQNLTNMNK	HexNAc(4)Hex(5)Fuc(1)NeuAc(2)
sp|P19827|ITIH1_HUMAN Inter-alpha-trypsin inhibitor heavy chain H1 OS=Homo sapiens GN=ITIH1 PE=1 SV=3	ICDLLVANNHFAHFFAPQNLTNMNK	HexNAc(4)Hex(5)Fuc(2)NeuAc(1)
sp|P20742|PZP_HUMAN Pregnancy zone protein OS=Homo sapiens GN=PZP PE=1 SV=4	VNITVCGEYTYGK	HexNAc(5)Hex(5)Fuc(1)NeuAc(2)
sp|P22792|CPN2_HUMAN Carboxypeptidase N subunit 2 OS=Homo sapiens GN=CPN2 PE=1 SV=3	AFGSNPNLTK	HexNAc(5)Hex(6)Fuc(1)NeuAc(3)
sp|P27487|DPP4_HUMAN Dipeptidyl peptidase 4 OS=Homo sapiens GN=DPP4 PE=1 SV=2	IPNNTQWVTWSPVGHK	HexNAc(4)Hex(5)Fuc(2)NeuAc(1)
sp|P43251|BTD_HUMAN Biotinidase OS=Homo sapiens GN=BTD PE=1 SV=2	FNDTEVLQR	HexNAc(5)Hex(6)Fuc(1)NeuAc(3)
sp|P43251|BTD_HUMAN Biotinidase OS=Homo sapiens GN=BTD PE=1 SV=2	FNDTEVLQR	HexNAc(5)Hex(6)Fuc(2)NeuAc(2)
sp|P43251|BTD_HUMAN Biotinidase OS=Homo sapiens GN=BTD PE=1 SV=2	NPVGLIGAENATGETDPSHSK	HexNAc(5)Hex(6)Fuc(1)NeuAc(3)
sp|P43652|AFAM_HUMAN Afamin OS=Homo sapiens GN=AFM PE=1 SV=1	DIENFNSTQK	HexNAc(4)Hex(5)Fuc(1)NeuAc(2)
sp|P43652|AFAM_HUMAN Afamin OS=Homo sapiens GN=AFM PE=1 SV=1	DIENFNSTQK	HexNAc(5)Hex(6)Fuc(1)NeuAc(3)
sp|P43652|AFAM_HUMAN Afamin OS=Homo sapiens GN=AFM PE=1 SV=1	YAEDKFNETTEK	HexNAc(4)Hex(5)Fuc(1)NeuAc(2)
sp|P43652|AFAM_HUMAN Afamin OS=Homo sapiens GN=AFM PE=1 SV=1	YAEDKFNETTEK	HexNAc(5)Hex(6)Fuc(1)NeuAc(3)
sp|P43652|AFAM_HUMAN Afamin OS=Homo sapiens GN=AFM PE=1 SV=1	YAEDKFNETTEK	HexNAc(5)Hex(6)Fuc(2)NeuAc(2)
sp|P48740|MASP1_HUMAN Mannan-binding lectin serine protease 1 OS=Homo sapiens GN=MASP1 PE=1 SV=3	NNLTTYK	HexNAc(4)Hex(5)Fuc(1)NeuAc(1)
sp|P51884|LUM_HUMAN Lumican OS=Homo sapiens GN=LUM PE=1 SV=2	AFENVTDLQWLILDHNLLENSK	HexNAc(5)Hex(6)Fuc(1)NeuAc(2)
sp|P51884|LUM_HUMAN Lumican OS=Homo sapiens GN=LUM PE=1 SV=2	AFENVTDLQWLILDHNLLENSK	HexNAc(6)Hex(7)Fuc(1)NeuAc(2)
sp|P51884|LUM_HUMAN Lumican OS=Homo sapiens GN=LUM PE=1 SV=2	KLHINHNNLTESVGPLPK	HexNAc(4)Hex(5)Fuc(1)
sp|P51884|LUM_HUMAN Lumican OS=Homo sapiens GN=LUM PE=1 SV=2	KLHINHNNLTESVGPLPK	HexNAc(4)Hex(5)Fuc(1)NeuAc(1)
sp|P51884|LUM_HUMAN Lumican OS=Homo sapiens GN=LUM PE=1 SV=2	KLHINHNNLTESVGPLPK	HexNAc(4)Hex(5)Fuc(1)NeuAc(2)
sp|P51884|LUM_HUMAN Lumican OS=Homo sapiens GN=LUM PE=1 SV=2	KLHINHNNLTESVGPLPK	HexNAc(5)Hex(6)Fuc(1)
sp|P51884|LUM_HUMAN Lumican OS=Homo sapiens GN=LUM PE=1 SV=2	KLHINHNNLTESVGPLPK	HexNAc(5)Hex(6)Fuc(1)NeuAc(1)
sp|P51884|LUM_HUMAN Lumican OS=Homo sapiens GN=LUM PE=1 SV=2	KLHINHNNLTESVGPLPK	HexNAc(5)Hex(6)Fuc(1)NeuAc(2)
sp|P51884|LUM_HUMAN Lumican OS=Homo sapiens GN=LUM PE=1 SV=2	KLHINHNNLTESVGPLPK	HexNAc(5)Hex(6)Fuc(3)NeuAc(1)
sp|P51884|LUM_HUMAN Lumican OS=Homo sapiens GN=LUM PE=1 SV=2	KLHINHNNLTESVGPLPK	HexNAc(6)Hex(7)Fuc(1)NeuAc(1)
sp|P51884|LUM_HUMAN Lumican OS=Homo sapiens GN=LUM PE=1 SV=2	LHINHNNLTESVGPLPK	HexNAc(4)Hex(5)Fuc(1)
sp|P51884|LUM_HUMAN Lumican OS=Homo sapiens GN=LUM PE=1 SV=2	LHINHNNLTESVGPLPK	HexNAc(4)Hex(5)Fuc(1)NeuAc(1)
sp|P51884|LUM_HUMAN Lumican OS=Homo sapiens GN=LUM PE=1 SV=2	LHINHNNLTESVGPLPK	HexNAc(4)Hex(5)Fuc(1)NeuAc(2)
sp|P51884|LUM_HUMAN Lumican OS=Homo sapiens GN=LUM PE=1 SV=2	LHINHNNLTESVGPLPK	HexNAc(5)Hex(5)Fuc(1)
sp|P51884|LUM_HUMAN Lumican OS=Homo sapiens GN=LUM PE=1 SV=2	LHINHNNLTESVGPLPK	HexNAc(5)Hex(6)Fuc(1)NeuAc(1)
sp|P51884|LUM_HUMAN Lumican OS=Homo sapiens GN=LUM PE=1 SV=2	LHINHNNLTESVGPLPK	HexNAc(5)Hex(6)Fuc(1)NeuAc(2)
sp|P51884|LUM_HUMAN Lumican OS=Homo sapiens GN=LUM PE=1 SV=2	LHINHNNLTESVGPLPK	HexNAc(5)Hex(6)Fuc(2)NeuAc(3)
sp|P51884|LUM_HUMAN Lumican OS=Homo sapiens GN=LUM PE=1 SV=2	LHINHNNLTESVGPLPK	HexNAc(6)Hex(7)Fuc(1)NeuAc(1)
sp|P51884|LUM_HUMAN Lumican OS=Homo sapiens GN=LUM PE=1 SV=2	LHINHNNLTESVGPLPK	HexNAc(6)Hex(7)Fuc(1)NeuAc(2)
sp|P51884|LUM_HUMAN Lumican OS=Homo sapiens GN=LUM PE=1 SV=2	LHINHNNLTESVGPLPK	HexNAc(7)Hex(8)Fuc(1)NeuAc(2)
sp|P55058|PLTP_HUMAN Phospholipid transfer protein OS=Homo sapiens GN=PLTP PE=1 SV=1	VSNVSCQASVSR	HexNAc(4)Hex(5)Fuc(1)NeuAc(1)
sp|Q04756|HGFA_HUMAN Hepatocyte growth factor activator OS=Homo sapiens GN=HGFAC PE=1 SV=1	DSVSVVLGQHFFNR	HexNAc(4)Hex(5)Fuc(2)NeuAc(1)
sp|Q06033|ITIH3_HUMAN Inter-alpha-trypsin inhibitor heavy chain H3 OS=Homo sapiens GN=ITIH3 PE=1 SV=2	NAHGEEKENLTAR	HexNAc(5)Hex(6)Fuc(1)NeuAc(3)
sp|Q07954|LRP1_HUMAN Prolow-density lipoprotein receptor-related protein 1 OS=Homo sapiens GN=LRP1 PE=1 SV=2	WTGHNVTVVQR	HexNAc(4)Hex(5)
sp|Q07954|LRP1_HUMAN Prolow-density lipoprotein receptor-related protein 1 OS=Homo sapiens GN=LRP1 PE=1 SV=2	WTGHNVTVVQR	HexNAc(4)Hex(5)Fuc(1)
sp|Q07954|LRP1_HUMAN Prolow-density lipoprotein receptor-related protein 1 OS=Homo sapiens GN=LRP1 PE=1 SV=2	WTGHNVTVVQR	HexNAc(4)Hex(5)Fuc(1)NeuAc(1)
sp|Q6EMK4|VASN_HUMAN Vasorin OS=Homo sapiens GN=VASN PE=1 SV=1	LHEITNETFR	HexNAc(4)Hex(5)Fuc(1)NeuAc(2)
sp|Q9Y6R7|FCGBP_HUMAN IgGFc-binding protein OS=Homo sapiens GN=FCGBP PE=1 SV=3	NPNNDQVFPNGTLAPSIPIWGGSWR	HexNAc(4)Hex(5)Fuc(1)NeuAc(1)
sp|Q9Y6R7|FCGBP_HUMAN IgGFc-binding protein OS=Homo sapiens GN=FCGBP PE=1 SV=3	VITVQVANFTLR	HexNAc(4)Hex(5)Fuc(1)NeuAc(1)
sp|Q86SQ4|AGRG6_HUMAN Adhesion G-protein coupled receptor G6 OS=Homo sapiens GN=ADGRG6 PE=1 SV=3	NK	HexNAc(5)Hex(6)Fuc(1)NeuAc(3)
sp|Q86VB7|C163A_HUMAN Scavenger receptor cysteine-rich type 1 protein M130 OS=Homo sapiens GN=CD163 PE=1 SV=2	APGWANSSAGSGR	HexNAc(4)Hex(5)Fuc(1)NeuAc(1)
sp|Q86VB7|C163A_HUMAN Scavenger receptor cysteine-rich type 1 protein M130 OS=Homo sapiens GN=CD163 PE=1 SV=2	HSNCTHQQDAGVTCSDGSNLEMR	HexNAc(4)Hex(5)Fuc(1)NeuAc(1)
sp|Q96PD5|PGRP2_HUMAN N-acetylmuramoyl-L-alanine amidase OS=Homo sapiens GN=PGLYRP2 PE=1 SV=1	LEPVHLQLQCMSQEQLAQVAANATK	HexNAc(4)Hex(5)Fuc(2)NeuAc(1)
sp|Q16610|ECM1_HUMAN Extracellular matrix protein 1 OS=Homo sapiens GN=ECM1 PE=1 SV=2	HIPGLIHNMTAR	HexNAc(4)Hex(5)Fuc(1)NeuAc(2)
sp|Q16610|ECM1_HUMAN Extracellular matrix protein 1 OS=Homo sapiens GN=ECM1 PE=1 SV=2	QGNNHTCTWK	HexNAc(4)Hex(5)Fuc(1)NeuAc(2)
sp|Q6EMK4|VASN_HUMAN Vasorin OS=Homo sapiens GN=VASN PE=1 SV=1	LHEITNETFR	HexNAc(4)Hex(5)Fuc(1)NeuAc(1)
sp|Q6EMK4|VASN_HUMAN Vasorin OS=Homo sapiens GN=VASN PE=1 SV=1	LHEITNETFR	HexNAc(4)Hex(5)Fuc(1)NeuAc(2)

## Sheet: Fuc(1)
Protein\nname	Sequence\n(unformatted)	Glycans
sp|O00391|QSOX1_HUMAN Sulfhydryl oxidase 1 OS=Homo sapiens GN=QSOX1 PE=1 SV=3	NGSGAVFPVAGADVQTLR	HexNAc(4)Hex(5)Fuc(1)NeuAc(2)
sp|O75882|ATRN_HUMAN Attractin OS=Homo sapiens GN=ATRN PE=1 SV=2	EWLPLNR	HexNAc(4)Hex(5)Fuc(1)NeuAc(2)
sp|O75882|ATRN_HUMAN Attractin OS=Homo sapiens GN=ATRN PE=1 SV=2	GICNSSDVR	HexNAc(5)Hex(6)Fuc(1)NeuAc(3)
sp|O75882|ATRN_HUMAN Attractin OS=Homo sapiens GN=ATRN PE=1 SV=2	NHSCSEGQISIFR	HexNAc(4)Hex(5)Fuc(1)NeuAc(2)
sp|P0C0L5|CO4B_HUMAN Complement C4-B OS=Homo sapiens GN=C4B PE=1 SV=2	GLNVTLSSTGR	HexNAc(4)Hex(5)Fuc(1)NeuAc(1)
sp|P0C0L5|CO4B_HUMAN Complement C4-B OS=Homo sapiens GN=C4B PE=1 SV=2	GLNVTLSSTGR	HexNAc(4)Hex(5)Fuc(1)NeuAc(2)
sp|P00450|CERU_HUMAN Ceruloplasmin OS=Homo sapiens GN=CP PE=1 SV=1	AGLQAFFQVQECNK	HexNAc(4)Hex(5)Fuc(1)NeuAc(2)
sp|P00450|CERU_HUMAN Ceruloplasmin OS=Homo sapiens GN=CP PE=1 SV=1	EHEGAIYPDNTTDFQR	HexNAc(3)Hex(4)Fuc(1)NeuAc(1)
sp|P00450|CERU_HUMAN Ceruloplasmin OS=Homo sapiens GN=CP PE=1 SV=1	EHEGAIYPDNTTDFQR	HexNAc(4)Hex(5)Fuc(1)NeuAc(1)
sp|P00450|CERU_HUMAN Ceruloplasmin OS=Homo sapiens GN=CP PE=1 SV=1	EHEGAIYPDNTTDFQR	HexNAc(4)Hex(5)Fuc(1)NeuAc(2)
sp|P00450|CERU_HUMAN Ceruloplasmin OS=Homo sapiens GN=CP PE=1 SV=1	EHEGAIYPDNTTDFQR	HexNAc(5)Hex(6)Fuc(1)NeuAc(2)
sp|P00450|CERU_HUMAN Ceruloplasmin OS=Homo sapiens GN=CP PE=1 SV=1	EHEGAIYPDNTTDFQR	HexNAc(5)Hex(6)Fuc(1)NeuAc(3)
sp|P00450|CERU_HUMAN Ceruloplasmin OS=Homo sapiens GN=CP PE=1 SV=1	EHEGAIYPDNTTDFQR	HexNAc(6)Hex(7)Fuc(1)NeuAc(4)
sp|P00450|CERU_HUMAN Ceruloplasmin OS=Homo sapiens GN=CP PE=1 SV=1	ELHHLQEQNVSNAFLDK	HexNAc(4)Hex(5)Fuc(1)NeuAc(2)
sp|P00450|CERU_HUMAN Ceruloplasmin OS=Homo sapiens GN=CP PE=1 SV=1	ELHHLQEQNVSNAFLDK	HexNAc(5)Hex(6)Fuc(1)NeuAc(2)
sp|P00450|CERU_HUMAN Ceruloplasmin OS=Homo sapiens GN=CP PE=1 SV=1	ELHHLQEQNVSNAFLDK	HexNAc(5)Hex(6)Fuc(1)NeuAc(3)
sp|P00450|CERU_HUMAN Ceruloplasmin OS=Homo sapiens GN=CP PE=1 SV=1	ELHHLQEQNVSNAFLDKGEFYIGSK	HexNAc(4)Hex(5)Fuc(1)NeuAc(1)
sp|P00450|CERU_HUMAN Ceruloplasmin OS=Homo sapiens GN=CP PE=1 SV=1	ELHHLQEQNVSNAFLDKGEFYIGSK	HexNAc(4)Hex(5)Fuc(1)NeuAc(2)
sp|P00450|CERU_HUMAN Ceruloplasmin OS=Homo sapiens GN=CP PE=1 SV=1	ELHHLQEQNVSNAFLDKGEFYIGSK	HexNAc(5)Hex(6)Fuc(1)NeuAc(3)
sp|P00450|CERU_HUMAN Ceruloplasmin OS=Homo sapiens GN=CP PE=1 SV=1	ENLTAPGSDSAVFFEQGTTR	HexNAc(4)Hex(5)Fuc(1)NeuAc(2)
sp|P00734|THRB_HUMAN Prothrombin OS=Homo sapiens GN=F2 PE=1 SV=2	GHVNITR	HexNAc(4)Hex(5)Fuc(1)NeuAc(2)
sp|P00738|HPT_HUMAN Haptoglobin OS=Homo sapiens GN=HP PE=1 SV=1	VVLHPNYSQVDIGLIK	HexNAc(4)Hex(5)Fuc(1)NeuAc(2)
sp|P00738|HPT_HUMAN Haptoglobin OS=Homo sapiens GN=HP PE=1 SV=1	VVLHPNYSQVDIGLIK	HexNAc(5)Hex(6)Fuc(1)NeuAc(1)
sp|P00738|HPT_HUMAN Haptoglobin OS=Homo sapiens GN=HP PE=1 SV=1	VVLHPNYSQVDIGLIK	HexNAc(5)Hex(6)Fuc(1)NeuAc(2)
sp|P00738|HPT_HUMAN Haptoglobin OS=Homo sapiens GN=HP PE=1 SV=1	VVLHPNYSQVDIGLIK	HexNAc(5)Hex(6)Fuc(1)NeuAc(3)
sp|P00738|HPT_HUMAN Haptoglobin OS=Homo sapiens GN=HP PE=1 SV=1	VVLHPNYSQVDIGLIK	HexNAc(5)Hex(8)Fuc(1)
sp|P00738|HPT_HUMAN Haptoglobin OS=Homo sapiens GN=HP PE=1 SV=1	VVLHPNYSQVDIGLIK	HexNAc(5)Hex(9)Fuc(1)
sp|P00738|HPT_HUMAN Haptoglobin OS=Homo sapiens GN=HP PE=1 SV=1	VVLHPNYSQVDIGLIK	HexNAc(6)Hex(7)Fuc(1)NeuAc(2)
sp|P00738|HPT_HUMAN Haptoglobin OS=Homo sapiens GN=HP PE=1 SV=1	VVLHPNYSQVDIGLIK	HexNAc(8)Hex(5)Fuc(1)
sp|P00748|FA12_HUMAN Coagulation factor XII OS=Homo sapiens GN=F12 PE=1 SV=3	NVTAEQAR	HexNAc(4)Hex(5)Fuc(1)NeuAc(2)
sp|P00748|FA12_HUMAN Coagulation factor XII OS=Homo sapiens GN=F12 PE=1 SV=3	RNHSCEPCQTLAVR	HexNAc(4)Hex(5)Fuc(1)NeuAc(2)
sp|P01008|ANT3_HUMAN Antithrombin-III OS=Homo sapiens GN=SERPINC1 PE=1 SV=1	LGACNDTLQQLMEVFK	HexNAc(4)Hex(6)Fuc(1)NeuAc(1)
sp|P01008|ANT3_HUMAN Antithrombin-III OS=Homo sapiens GN=SERPINC1 PE=1 SV=1	LGACNDTLQQLMEVFK	HexNAc(5)Hex(5)Fuc(1)NeuAc(1)
sp|P01008|ANT3_HUMAN Antithrombin-III OS=Homo sapiens GN=SERPINC1 PE=1 SV=1	WVSNK	HexNAc(4)Hex(5)Fuc(1)NeuAc(2)
sp|P01011|AACT_HUMAN Alpha-1-antichymotrypsin OS=Homo sapiens GN=SERPINA3 PE=1 SV=2	FNLTETSEAEIHQSFQHLLR	HexNAc(6)Hex(7)Fuc(1)NeuAc(3)
sp|P01019|ANGT_HUMAN Angiotensinogen OS=Homo sapiens GN=AGT PE=1 SV=1	LQAILGVPWKDKNCTSR	HexNAc(4)Hex(6)Fuc(1)NeuAc(1)
sp|P01019|ANGT_HUMAN Angiotensinogen OS=Homo sapiens GN=AGT PE=1 SV=1	VYIHPFHLVIHNESTCEQLAK	HexNAc(4)Hex(5)Fuc(1)NeuAc(1)
sp|P01019|ANGT_HUMAN Angiotensinogen OS=Homo sapiens GN=AGT PE=1 SV=1	VYIHPFHLVIHNESTCEQLAK	HexNAc(4)Hex(5)Fuc(1)NeuAc(2)
sp|P01019|ANGT_HUMAN Angiotensinogen OS=Homo sapiens GN=AGT PE=1 SV=1	VYIHPFHLVIHNESTCEQLAK	HexNAc(4)Hex(6)Fuc(1)
sp|P01019|ANGT_HUMAN Angiotensinogen OS=Homo sapiens GN=AGT PE=1 SV=1	VYIHPFHLVIHNESTCEQLAK	HexNAc(4)Hex(6)Fuc(1)NeuAc(1)
sp|P01019|ANGT_HUMAN Angiotensinogen OS=Homo sapiens GN=AGT PE=1 SV=1	VYIHPFHLVIHNESTCEQLAK	HexNAc(5)Hex(6)Fuc(1)NeuAc(1)
sp|P01019|ANGT_HUMAN Angiotensinogen OS=Homo sapiens GN=AGT PE=1 SV=1	VYIHPFHLVIHNESTCEQLAK	HexNAc(5)Hex(6)Fuc(1)NeuAc(2)
sp|P01023|A2MG_HUMAN Alpha-2-macroglobulin OS=Homo sapiens GN=A2M PE=1 SV=3	VSNQTLSLFFTVLQDVPVR	HexNAc(4)Hex(5)Fuc(1)NeuAc(1)
sp|P01023|A2MG_HUMAN Alpha-2-macroglobulin OS=Homo sapiens GN=A2M PE=1 SV=3	VSNQTLSLFFTVLQDVPVR	HexNAc(5)Hex(5)Fuc(1)
sp|P01024|CO3_HUMAN Complement C3 OS=Homo sapiens GN=C3 PE=1 SV=2	TVLTPATNHMGNVTFTIPANR	HexNAc(4)Hex(5)Fuc(1)
sp|P01031|CO5_HUMAN Complement C5 OS=Homo sapiens GN=C5 PE=1 SV=4	ANISHK	HexNAc(5)Hex(6)Fuc(1)NeuAc(3)
sp|P01042|KNG1_HUMAN Kininogen-1 OS=Homo sapiens GN=KNG1 PE=1 SV=2	HGIQYFNNNTQHSSLFMLNEVK	HexNAc(5)Hex(6)Fuc(1)NeuAc(3)
sp|P01042|KNG1_HUMAN Kininogen-1 OS=Homo sapiens GN=KNG1 PE=1 SV=2	HGIQYFNNNTQHSSLFMLNEVK	HexNAc(6)Hex(5)Fuc(1)
sp|P01042|KNG1_HUMAN Kininogen-1 OS=Homo sapiens GN=KNG1 PE=1 SV=2	ITYSIVQTNCSK	HexNAc(4)Hex(5)Fuc(1)NeuAc(2)
sp|P01042|KNG1_HUMAN Kininogen-1 OS=Homo sapiens GN=KNG1 PE=1 SV=2	ITYSIVQTNCSK	HexNAc(5)Hex(6)Fuc(1)NeuAc(2)
sp|P01042|KNG1_HUMAN Kininogen-1 OS=Homo sapiens GN=KNG1 PE=1 SV=2	ITYSIVQTNCSK	HexNAc(5)Hex(6)Fuc(1)NeuAc(3)
sp|P01042|KNG1_HUMAN Kininogen-1 OS=Homo sapiens GN=KNG1 PE=1 SV=2	YNSQNQSNNQFVLYR	HexNAc(4)Hex(5)Fuc(1)NeuAc(2)
sp|P01042|KNG1_HUMAN Kininogen-1 OS=Homo sapiens GN=KNG1 PE=1 SV=2	YNSQNQSNNQFVLYR	HexNAc(5)Hex(6)Fuc(1)NeuAc(3)
sp|P01591|IGJ_HUMAN Immunoglobulin J chain OS=Homo sapiens GN=JCHAIN PE=1 SV=4	ENISDPTSPLR	HexNAc(4)Hex(5)Fuc(1)NeuAc(1)
sp|P01591|IGJ_HUMAN Immunoglobulin J chain OS=Homo sapiens GN=JCHAIN PE=1 SV=4	ENISDPTSPLR	HexNAc(4)Hex(5)Fuc(1)NeuAc(2)
sp|P01591|IGJ_HUMAN Immunoglobulin J chain OS=Homo sapiens GN=JCHAIN PE=1 SV=4	IIVPLNNRENISDPTSPLR	HexNAc(3)Hex(4)Fuc(1)NeuAc(1)
sp|P01591|IGJ_HUMAN Immunoglobulin J chain OS=Homo sapiens GN=JCHAIN PE=1 SV=4	IIVPLNNRENISDPTSPLR	HexNAc(4)Hex(5)Fuc(1)NeuAc(1)
sp|P01591|IGJ_HUMAN Immunoglobulin J chain OS=Homo sapiens GN=JCHAIN PE=1 SV=4	IIVPLNNRENISDPTSPLR	HexNAc(4)Hex(5)Fuc(1)NeuAc(2)
sp|P01859|IGHG2_HUMAN Ig gamma-2 chain C region OS=Homo sapiens GN=IGHG2 PE=1 SV=2	EEQFNSTFR	HexNAc(3)Hex(3)Fuc(1)
sp|P01859|IGHG2_HUMAN Ig gamma-2 chain C region OS=Homo sapiens GN=IGHG2 PE=1 SV=2	EEQFNSTFR	HexNAc(4)Hex(3)Fuc(1)
sp|P01859|IGHG2_HUMAN Ig gamma-2 chain C region OS=Homo sapiens GN=IGHG2 PE=1 SV=2	EEQFNSTFR	HexNAc(4)Hex(4)Fuc(1)
sp|P01859|IGHG2_HUMAN Ig gamma-2 chain C region OS=Homo sapiens GN=IGHG2 PE=1 SV=2	EEQFNSTFR	HexNAc(4)Hex(4)Fuc(1)NeuAc(1)
sp|P01859|IGHG2_HUMAN Ig gamma-2 chain C region OS=Homo sapiens GN=IGHG2 PE=1 SV=2	EEQFNSTFR	HexNAc(4)Hex(5)Fuc(1)
sp|P01859|IGHG2_HUMAN Ig gamma-2 chain C region OS=Homo sapiens GN=IGHG2 PE=1 SV=2	EEQFNSTFR	HexNAc(4)Hex(5)Fuc(1)NeuAc(1)
sp|P01859|IGHG2_HUMAN Ig gamma-2 chain C region OS=Homo sapiens GN=IGHG2 PE=1 SV=2	EEQFNSTFR	HexNAc(5)Hex(3)Fuc(1)
sp|P01859|IGHG2_HUMAN Ig gamma-2 chain C region OS=Homo sapiens GN=IGHG2 PE=1 SV=2	EEQFNSTFR	HexNAc(5)Hex(4)Fuc(1)
sp|P01860|IGHG3_HUMAN Ig gamma-3 chain C region OS=Homo sapiens GN=IGHG3 PE=1 SV=2	EEQYNSTFR	HexNAc(4)Hex(3)Fuc(1)
sp|P01871|IGHM_HUMAN Ig mu chain C region OS=Homo sapiens GN=IGHM PE=1 SV=3	PTLYNVSLVMSDTAGTCY	HexNAc(5)Hex(5)Fuc(1)
sp|P01871|IGHM_HUMAN Ig mu chain C region OS=Homo sapiens GN=IGHM PE=1 SV=3	PTLYNVSLVMSDTAGTCY	HexNAc(5)Hex(6)Fuc(1)
sp|P01871|IGHM_HUMAN Ig mu chain C region OS=Homo sapiens GN=IGHM PE=1 SV=3	YKNNSDISSTR	HexNAc(4)Hex(5)Fuc(1)NeuAc(2)
sp|P01876|IGHA1_HUMAN Ig alpha-1 chain C region OS=Homo sapiens GN=IGHA1 PE=1 SV=2	LAGKPTHVNVSVVMAEVDGTCY	HexNAc(5)Hex(4)Fuc(1)
sp|P01877|IGHA2_HUMAN Ig alpha-2 chain C region OS=Homo sapiens GN=IGHA2 PE=1 SV=3	TPLTANITK	HexNAc(4)Hex(3)Fuc(1)
sp|P01877|IGHA2_HUMAN Ig alpha-2 chain C region OS=Homo sapiens GN=IGHA2 PE=1 SV=3	TPLTANITK	HexNAc(4)Hex(4)Fuc(1)
sp|P01877|IGHA2_HUMAN Ig alpha-2 chain C region OS=Homo sapiens GN=IGHA2 PE=1 SV=3	TPLTANITK	HexNAc(4)Hex(5)Fuc(1)
sp|P01877|IGHA2_HUMAN Ig alpha-2 chain C region OS=Homo sapiens GN=IGHA2 PE=1 SV=3	TPLTANITK	HexNAc(4)Hex(5)Fuc(1)NeuAc(1)
sp|P01877|IGHA2_HUMAN Ig alpha-2 chain C region OS=Homo sapiens GN=IGHA2 PE=1 SV=3	TPLTANITK	HexNAc(4)Hex(5)Fuc(1)NeuAc(2)
sp|P01877|IGHA2_HUMAN Ig alpha-2 chain C region OS=Homo sapiens GN=IGHA2 PE=1 SV=3	TPLTANITK	HexNAc(5)Hex(3)Fuc(1)
sp|P01877|IGHA2_HUMAN Ig alpha-2 chain C region OS=Homo sapiens GN=IGHA2 PE=1 SV=3	TPLTANITK	HexNAc(5)Hex(4)Fuc(1)
sp|P01877|IGHA2_HUMAN Ig alpha-2 chain C region OS=Homo sapiens GN=IGHA2 PE=1 SV=3	TPLTANITK	HexNAc(5)Hex(4)Fuc(1)NeuAc(1)
sp|P01877|IGHA2_HUMAN Ig alpha-2 chain C region OS=Homo sapiens GN=IGHA2 PE=1 SV=3	TPLTANITK	HexNAc(5)Hex(5)Fuc(1)
sp|P01877|IGHA2_HUMAN Ig alpha-2 chain C region OS=Homo sapiens GN=IGHA2 PE=1 SV=3	TPLTANITK	HexNAc(5)Hex(5)Fuc(1)NeuAc(1)
sp|P01877|IGHA2_HUMAN Ig alpha-2 chain C region OS=Homo sapiens GN=IGHA2 PE=1 SV=3	TPLTANITK	HexNAc(5)Hex(5)Fuc(1)NeuAc(2)
sp|P01880|IGHD_HUMAN Ig delta chain C region OS=Homo sapiens GN=IGHD PE=1 SV=2	TLLNASR	HexNAc(5)Hex(5)Fuc(1)NeuAc(1)
sp|P01880|IGHD_HUMAN Ig delta chain C region OS=Homo sapiens GN=IGHD PE=1 SV=2	TLLNASR	HexNAc(5)Hex(5)Fuc(1)NeuAc(2)
sp|P02745|C1QA_HUMAN Complement C1q subcomponent subunit A OS=Homo sapiens GN=C1QA PE=1 SV=2	NPPMGGNVVIFDTVITNQEEPYQNHSGR	HexNAc(4)Hex(5)Fuc(1)NeuAc(1)
sp|P02745|C1QA_HUMAN Complement C1q subcomponent subunit A OS=Homo sapiens GN=C1QA PE=1 SV=2	RNPPMGGNVVIFDTVITNQEEPYQNHSGR	HexNAc(4)Hex(5)Fuc(1)NeuAc(1)
sp|P02749|APOH_HUMAN Beta-2-glycoprotein 1 OS=Homo sapiens GN=APOH PE=1 SV=3	LGNWSAMPSCK	HexNAc(4)Hex(5)Fuc(1)NeuAc(1)
sp|P02749|APOH_HUMAN Beta-2-glycoprotein 1 OS=Homo sapiens GN=APOH PE=1 SV=3	LGNWSAMPSCK	HexNAc(4)Hex(5)Fuc(1)NeuAc(2)
sp|P02749|APOH_HUMAN Beta-2-glycoprotein 1 OS=Homo sapiens GN=APOH PE=1 SV=3	LGNWSAMPSCK	HexNAc(5)Hex(6)Fuc(1)NeuAc(3)
sp|P02749|APOH_HUMAN Beta-2-glycoprotein 1 OS=Homo sapiens GN=APOH PE=1 SV=3	VYKPSAGNNSLYR	HexNAc(4)Hex(5)Fuc(1)NeuAc(2)
sp|P02749|APOH_HUMAN Beta-2-glycoprotein 1 OS=Homo sapiens GN=APOH PE=1 SV=3	VYKPSAGNNSLYR	HexNAc(5)Hex(6)Fuc(1)NeuAc(2)
sp|P02749|APOH_HUMAN Beta-2-glycoprotein 1 OS=Homo sapiens GN=APOH PE=1 SV=3	VYKPSAGNNSLYR	HexNAc(5)Hex(6)Fuc(1)NeuAc(3)
sp|P02750|A2GL_HUMAN Leucine-rich alpha-2-glycoprotein OS=Homo sapiens GN=LRG1 PE=1 SV=2	KLPPGLLANFTLLR	HexNAc(4)Hex(5)Fuc(1)NeuAc(2)
sp|P02750|A2GL_HUMAN Leucine-rich alpha-2-glycoprotein OS=Homo sapiens GN=LRG1 PE=1 SV=2	LPPGLLANFTLLR	HexNAc(4)Hex(5)Fuc(1)NeuAc(2)
sp|P02750|A2GL_HUMAN Leucine-rich alpha-2-glycoprotein OS=Homo sapiens GN=LRG1 PE=1 SV=2	MFSQNDTR	HexNAc(4)Hex(5)Fuc(1)NeuAc(2)
sp|P02750|A2GL_HUMAN Leucine-rich alpha-2-glycoprotein OS=Homo sapiens GN=LRG1 PE=1 SV=2	MFSQNDTR	HexNAc(5)Hex(6)Fuc(1)NeuAc(3)
sp|P02765|FETUA_HUMAN Alpha-2-HS-glycoprotein OS=Homo sapiens GN=AHSG PE=1 SV=1	KVCQDCPLLAPLNDTR	HexNAc(4)Hex(5)Fuc(1)NeuAc(1)
sp|P02765|FETUA_HUMAN Alpha-2-HS-glycoprotein OS=Homo sapiens GN=AHSG PE=1 SV=1	KVCQDCPLLAPLNDTR	HexNAc(4)Hex(5)Fuc(1)NeuAc(2)
sp|P02765|FETUA_HUMAN Alpha-2-HS-glycoprotein OS=Homo sapiens GN=AHSG PE=1 SV=1	KVCQDCPLLAPLNDTR	HexNAc(5)Hex(6)Fuc(1)NeuAc(3)
sp|P02765|FETUA_HUMAN Alpha-2-HS-glycoprotein OS=Homo sapiens GN=AHSG PE=1 SV=1	VCQDCPLLAPLNDTR	HexNAc(4)Hex(5)Fuc(1)NeuAc(1)
sp|P02765|FETUA_HUMAN Alpha-2-HS-glycoprotein OS=Homo sapiens GN=AHSG PE=1 SV=1	VCQDCPLLAPLNDTR	HexNAc(4)Hex(5)Fuc(1)NeuAc(2)
sp|P02765|FETUA_HUMAN Alpha-2-HS-glycoprotein OS=Homo sapiens GN=AHSG PE=1 SV=1	VCQDCPLLAPLNDTR	HexNAc(4)Hex(6)Fuc(1)NeuAc(1)
sp|P02765|FETUA_HUMAN Alpha-2-HS-glycoprotein OS=Homo sapiens GN=AHSG PE=1 SV=1	VCQDCPLLAPLNDTR	HexNAc(5)Hex(6)Fuc(1)NeuAc(2)
sp|P02765|FETUA_HUMAN Alpha-2-HS-glycoprotein OS=Homo sapiens GN=AHSG PE=1 SV=1	VCQDCPLLAPLNDTR	HexNAc(5)Hex(6)Fuc(1)NeuAc(3)
sp|P02765|FETUA_HUMAN Alpha-2-HS-glycoprotein OS=Homo sapiens GN=AHSG PE=1 SV=1	VCQDCPLLAPLNDTR	HexNAc(5)Hex(9)Fuc(1)
sp|P02765|FETUA_HUMAN Alpha-2-HS-glycoprotein OS=Homo sapiens GN=AHSG PE=1 SV=1	VCQDCPLLAPLNDTR	HexNAc(6)Hex(7)Fuc(1)NeuAc(1)
sp|P02771|FETA_HUMAN Alpha-fetoprotein OS=Homo sapiens GN=AFP PE=1 SV=1	FTKVNFTEIQK	HexNAc(4)Hex(5)Fuc(1)NeuAc(1)
sp|P02771|FETA_HUMAN Alpha-fetoprotein OS=Homo sapiens GN=AFP PE=1 SV=1	FTKVNFTEIQK	HexNAc(4)Hex(5)Fuc(1)NeuAc(2)
sp|P02771|FETA_HUMAN Alpha-fetoprotein OS=Homo sapiens GN=AFP PE=1 SV=1	VNFTEIQK	HexNAc(4)Hex(5)Fuc(1)NeuAc(1)
sp|P02771|FETA_HUMAN Alpha-fetoprotein OS=Homo sapiens GN=AFP PE=1 SV=1	VNFTEIQK	HexNAc(4)Hex(5)Fuc(1)NeuAc(2)
sp|P02787|TRFE_HUMAN Serotransferrin OS=Homo sapiens GN=TF PE=1 SV=3	CGLVPVLAENYNK	HexNAc(4)Hex(5)Fuc(1)NeuAc(2)
sp|P02787|TRFE_HUMAN Serotransferrin OS=Homo sapiens GN=TF PE=1 SV=3	CGLVPVLAENYNK	HexNAc(5)Hex(6)Fuc(1)NeuAc(2)
sp|P02787|TRFE_HUMAN Serotransferrin OS=Homo sapiens GN=TF PE=1 SV=3	CGLVPVLAENYNK	HexNAc(6)Hex(6)Fuc(1)NeuAc(1)
sp|P02787|TRFE_HUMAN Serotransferrin OS=Homo sapiens GN=TF PE=1 SV=3	QQQHLFGSNVTDCSGNFCLFR	HexNAc(4)Hex(5)Fuc(1)NeuAc(2)
sp|P02787|TRFE_HUMAN Serotransferrin OS=Homo sapiens GN=TF PE=1 SV=3	QQQHLFGSNVTDCSGNFCLFR	HexNAc(4)Hex(6)Fuc(1)NeuAc(1)
sp|P02790|HEMO_HUMAN Hemopexin OS=Homo sapiens GN=HPX PE=1 SV=2	ALPQPQNVTSLLGCTH	HexNAc(4)Hex(5)Fuc(1)NeuAc(1)
sp|P02790|HEMO_HUMAN Hemopexin OS=Homo sapiens GN=HPX PE=1 SV=2	ALPQPQNVTSLLGCTH	HexNAc(4)Hex(5)Fuc(1)NeuAc(2)
sp|P02790|HEMO_HUMAN Hemopexin OS=Homo sapiens GN=HPX PE=1 SV=2	ALPQPQNVTSLLGCTH	HexNAc(5)Hex(6)Fuc(1)NeuAc(2)
sp|P02790|HEMO_HUMAN Hemopexin OS=Homo sapiens GN=HPX PE=1 SV=2	ALPQPQNVTSLLGCTH	HexNAc(5)Hex(6)Fuc(1)NeuAc(3)
sp|P02790|HEMO_HUMAN Hemopexin OS=Homo sapiens GN=HPX PE=1 SV=2	ALPQPQNVTSLLGCTH	HexNAc(5)Hex(7)Fuc(1)NeuAc(1)
sp|P02790|HEMO_HUMAN Hemopexin OS=Homo sapiens GN=HPX PE=1 SV=2	ALPQPQNVTSLLGCTH	HexNAc(5)Hex(8)Fuc(1)
sp|P02790|HEMO_HUMAN Hemopexin OS=Homo sapiens GN=HPX PE=1 SV=2	ALPQPQNVTSLLGCTH	HexNAc(5)Hex(9)Fuc(1)
sp|P02790|HEMO_HUMAN Hemopexin OS=Homo sapiens GN=HPX PE=1 SV=2	ALPQPQNVTSLLGCTH	HexNAc(6)Hex(6)Fuc(1)NeuAc(2)
sp|P02790|HEMO_HUMAN Hemopexin OS=Homo sapiens GN=HPX PE=1 SV=2	ALPQPQNVTSLLGCTH	HexNAc(9)Hex(3)Fuc(1)
sp|P02790|HEMO_HUMAN Hemopexin OS=Homo sapiens GN=HPX PE=1 SV=2	CSDGWSFDATTLDDNGTMLFFK	HexNAc(4)Hex(5)Fuc(1)NeuAc(2)
sp|P02790|HEMO_HUMAN Hemopexin OS=Homo sapiens GN=HPX PE=1 SV=2	CSDGWSFDATTLDDNGTMLFFK	HexNAc(5)Hex(5)Fuc(1)NeuAc(1)
sp|P02790|HEMO_HUMAN Hemopexin OS=Homo sapiens GN=HPX PE=1 SV=2	LNAAKALPQPQNVTSLLGCTH	HexNAc(5)Hex(5)Fuc(1)NeuAc(1)
sp|P02790|HEMO_HUMAN Hemopexin OS=Homo sapiens GN=HPX PE=1 SV=2	NGTGHGNSTHHGPEYMR	HexNAc(4)Hex(5)Fuc(1)NeuAc(2)
sp|P02790|HEMO_HUMAN Hemopexin OS=Homo sapiens GN=HPX PE=1 SV=2	SWPAVGNCSSALR	HexNAc(4)Hex(5)Fuc(1)NeuAc(1)
sp|P02790|HEMO_HUMAN Hemopexin OS=Homo sapiens GN=HPX PE=1 SV=2	SWPAVGNCSSALR	HexNAc(4)Hex(5)Fuc(1)NeuAc(2)
sp|P02790|HEMO_HUMAN Hemopexin OS=Homo sapiens GN=HPX PE=1 SV=2	SWPAVGNCSSALR	HexNAc(5)Hex(6)Fuc(1)NeuAc(2)
sp|P02790|HEMO_HUMAN Hemopexin OS=Homo sapiens GN=HPX PE=1 SV=2	SWPAVGNCSSALR	HexNAc(5)Hex(6)Fuc(1)NeuAc(3)
sp|P02790|HEMO_HUMAN Hemopexin OS=Homo sapiens GN=HPX PE=1 SV=2	SWPAVGNCSSALR	HexNAc(7)Hex(8)Fuc(1)NeuAc(1)
sp|P03952|KLKB1_HUMAN Plasma kallikrein OS=Homo sapiens GN=KLKB1 PE=1 SV=1	LQAPLNYTEFQKPICLPSK	HexNAc(4)Hex(5)Fuc(1)NeuAc(2)
sp|P03952|KLKB1_HUMAN Plasma kallikrein OS=Homo sapiens GN=KLKB1 PE=1 SV=1	LQAPLNYTEFQKPICLPSK	HexNAc(4)Hex(6)Fuc(1)NeuAc(1)
sp|P04004|VTNC_HUMAN Vitronectin OS=Homo sapiens GN=VTN PE=1 SV=1	NGSLFAFR	HexNAc(4)Hex(5)Fuc(1)NeuAc(2)
sp|P04004|VTNC_HUMAN Vitronectin OS=Homo sapiens GN=VTN PE=1 SV=1	NGSLFAFR	HexNAc(5)Hex(6)Fuc(1)NeuAc(3)
sp|P04114|APOB_HUMAN Apolipoprotein B-100 OS=Homo sapiens GN=APOB PE=1 SV=2	FVEGSHNSTVSLTTK	HexNAc(4)Hex(5)Fuc(1)NeuAc(1)
sp|P04114|APOB_HUMAN Apolipoprotein B-100 OS=Homo sapiens GN=APOB PE=1 SV=2	SYNETK	HexNAc(4)Hex(5)Fuc(1)NeuAc(2)
sp|P04275|VWF_HUMAN von Willebrand factor OS=Homo sapiens GN=VWF PE=1 SV=4	GLQPTLTNPGECRPNFTCACR	HexNAc(4)Hex(5)Fuc(1)NeuAc(1)
sp|P04275|VWF_HUMAN von Willebrand factor OS=Homo sapiens GN=VWF PE=1 SV=4	HCDGNVSSCGDHPSEGCFCPPDK	HexNAc(4)Hex(5)Fuc(1)NeuAc(1)
sp|P04275|VWF_HUMAN von Willebrand factor OS=Homo sapiens GN=VWF PE=1 SV=4	NVSCPQLEVPVCPSGFQLSCK	HexNAc(4)Hex(5)Fuc(1)NeuAc(1)
sp|P05155|IC1_HUMAN Plasma protease C1 inhibitor OS=Homo sapiens GN=SERPING1 PE=1 SV=2	DTFVNASR	HexNAc(4)Hex(5)Fuc(1)
sp|P05155|IC1_HUMAN Plasma protease C1 inhibitor OS=Homo sapiens GN=SERPING1 PE=1 SV=2	DTFVNASR	HexNAc(4)Hex(5)Fuc(1)NeuAc(1)
sp|P05155|IC1_HUMAN Plasma protease C1 inhibitor OS=Homo sapiens GN=SERPING1 PE=1 SV=2	DTFVNASR	HexNAc(4)Hex(5)Fuc(1)NeuAc(2)
sp|P05155|IC1_HUMAN Plasma protease C1 inhibitor OS=Homo sapiens GN=SERPING1 PE=1 SV=2	DTFVNASR	HexNAc(5)Hex(5)Fuc(1)
sp|P05155|IC1_HUMAN Plasma protease C1 inhibitor OS=Homo sapiens GN=SERPING1 PE=1 SV=2	DTFVNASR	HexNAc(5)Hex(6)Fuc(1)NeuAc(1)
sp|P05155|IC1_HUMAN Plasma protease C1 inhibitor OS=Homo sapiens GN=SERPING1 PE=1 SV=2	DTFVNASR	HexNAc(5)Hex(6)Fuc(1)NeuAc(3)
sp|P05155|IC1_HUMAN Plasma protease C1 inhibitor OS=Homo sapiens GN=SERPING1 PE=1 SV=2	DTFVNASR	HexNAc(6)Hex(7)Fuc(1)NeuAc(2)
sp|P05155|IC1_HUMAN Plasma protease C1 inhibitor OS=Homo sapiens GN=SERPING1 PE=1 SV=2	VLSNNSDANLELINTWVAK	HexNAc(4)Hex(5)Fuc(1)NeuAc(2)
sp|P05156|CFAI_HUMAN Complement factor I OS=Homo sapiens GN=CFI PE=1 SV=2	FLNNGTCTAEGK	HexNAc(4)Hex(5)Fuc(1)NeuAc(1)
sp|P05156|CFAI_HUMAN Complement factor I OS=Homo sapiens GN=CFI PE=1 SV=2	NGTAVCATNR	HexNAc(4)Hex(5)Fuc(1)NeuAc(2)
sp|P05160|F13B_HUMAN Coagulation factor XIII B chain OS=Homo sapiens GN=F13B PE=1 SV=3	KEHETCLAPELYNGNYSTTQK	HexNAc(4)Hex(5)Fuc(1)NeuAc(2)
sp|P05546|HEP2_HUMAN Heparin cofactor 2 OS=Homo sapiens GN=SERPIND1 PE=1 SV=3	DFVNASSK	HexNAc(4)Hex(5)Fuc(1)NeuAc(2)
sp|P05546|HEP2_HUMAN Heparin cofactor 2 OS=Homo sapiens GN=SERPIND1 PE=1 SV=3	NLSMPLLPADFHK	HexNAc(4)Hex(5)Fuc(1)NeuAc(2)
sp|P05546|HEP2_HUMAN Heparin cofactor 2 OS=Homo sapiens GN=SERPIND1 PE=1 SV=3	NLSMPLLPADFHK	HexNAc(5)Hex(5)Fuc(1)NeuAc(2)
sp|P05546|HEP2_HUMAN Heparin cofactor 2 OS=Homo sapiens GN=SERPIND1 PE=1 SV=3	NLSMPLLPADFHK	HexNAc(5)Hex(6)Fuc(1)NeuAc(3)
sp|P06681|CO2_HUMAN Complement C2 OS=Homo sapiens GN=C2 PE=1 SV=2	TMFPNLTDVR	HexNAc(4)Hex(5)Fuc(1)NeuAc(2)
sp|P06681|CO2_HUMAN Complement C2 OS=Homo sapiens GN=C2 PE=1 SV=2	TMFPNLTDVR	HexNAc(5)Hex(6)Fuc(1)NeuAc(3)
sp|P07602|SAP_HUMAN Prosaposin OS=Homo sapiens GN=PSAP PE=1 SV=2	TNSTFVQALVEHVK	HexNAc(2)Hex(2)Fuc(1)
sp|P07996|TSP1_HUMAN Thrombospondin-1 OS=Homo sapiens GN=THBS1 PE=1 SV=2	VVNSTTGPGEHLR	HexNAc(4)Hex(5)Fuc(1)NeuAc(1)
sp|P08603|CFAH_HUMAN Complement factor H OS=Homo sapiens GN=CFH PE=1 SV=4	IPCSQPPQIEHGTINSSR	HexNAc(4)Hex(5)Fuc(1)NeuAc(1)
sp|P08603|CFAH_HUMAN Complement factor H OS=Homo sapiens GN=CFH PE=1 SV=4	IPCSQPPQIEHGTINSSR	HexNAc(4)Hex(5)Fuc(1)NeuAc(2)
sp|P08603|CFAH_HUMAN Complement factor H OS=Homo sapiens GN=CFH PE=1 SV=4	IPCSQPPQIEHGTINSSR	HexNAc(5)Hex(4)Fuc(1)
sp|P08603|CFAH_HUMAN Complement factor H OS=Homo sapiens GN=CFH PE=1 SV=4	IPCSQPPQIEHGTINSSR	HexNAc(5)Hex(5)Fuc(1)
sp|P08603|CFAH_HUMAN Complement factor H OS=Homo sapiens GN=CFH PE=1 SV=4	IPCSQPPQIEHGTINSSR	HexNAc(5)Hex(6)Fuc(1)NeuAc(2)
sp|P08603|CFAH_HUMAN Complement factor H OS=Homo sapiens GN=CFH PE=1 SV=4	IPCSQPPQIEHGTINSSR	HexNAc(5)Hex(6)Fuc(1)NeuAc(3)
sp|P08603|CFAH_HUMAN Complement factor H OS=Homo sapiens GN=CFH PE=1 SV=4	ISEENETTCYMGK	HexNAc(4)Hex(5)Fuc(1)NeuAc(1)
sp|P08603|CFAH_HUMAN Complement factor H OS=Homo sapiens GN=CFH PE=1 SV=4	ISEENETTCYMGK	HexNAc(4)Hex(5)Fuc(1)NeuAc(2)
sp|P08603|CFAH_HUMAN Complement factor H OS=Homo sapiens GN=CFH PE=1 SV=4	MDGASNVTCINSR	HexNAc(4)Hex(5)Fuc(1)
sp|P08603|CFAH_HUMAN Complement factor H OS=Homo sapiens GN=CFH PE=1 SV=4	MDGASNVTCINSR	HexNAc(4)Hex(5)Fuc(1)NeuAc(1)
sp|P08603|CFAH_HUMAN Complement factor H OS=Homo sapiens GN=CFH PE=1 SV=4	MDGASNVTCINSR	HexNAc(4)Hex(5)Fuc(1)NeuAc(2)
sp|P08603|CFAH_HUMAN Complement factor H OS=Homo sapiens GN=CFH PE=1 SV=4	SPDVINGSPISQK	HexNAc(4)Hex(5)Fuc(1)NeuAc(2)
sp|P09871|C1S_HUMAN Complement C1s subcomponent OS=Homo sapiens GN=C1S PE=1 SV=1	NCGVNCSGDVFTALIGEIASPNYPKPYPENSR	HexNAc(4)Hex(6)Fuc(1)NeuAc(1)
sp|P10643|CO7_HUMAN Complement component C7 OS=Homo sapiens GN=C7 PE=1 SV=2	NYTLTGR	HexNAc(4)Hex(5)Fuc(1)NeuAc(1)
sp|P10643|CO7_HUMAN Complement component C7 OS=Homo sapiens GN=C7 PE=1 SV=2	NYTLTGR	HexNAc(4)Hex(5)Fuc(1)NeuAc(2)
sp|P10643|CO7_HUMAN Complement component C7 OS=Homo sapiens GN=C7 PE=1 SV=2	NYTLTGR	HexNAc(5)Hex(5)Fuc(1)
sp|P10643|CO7_HUMAN Complement component C7 OS=Homo sapiens GN=C7 PE=1 SV=2	NYTLTGR	HexNAc(5)Hex(5)Fuc(1)NeuAc(1)
sp|P10643|CO7_HUMAN Complement component C7 OS=Homo sapiens GN=C7 PE=1 SV=2	NYTLTGR	HexNAc(5)Hex(5)Fuc(1)NeuAc(2)
sp|P10909|CLUS_HUMAN Clusterin OS=Homo sapiens GN=CLU PE=1 SV=1	EDALNETR	HexNAc(5)Hex(6)Fuc(1)NeuAc(3)
sp|P10909|CLUS_HUMAN Clusterin OS=Homo sapiens GN=CLU PE=1 SV=1	KKEDALNETR	HexNAc(5)Hex(6)Fuc(1)NeuAc(3)
sp|P10909|CLUS_HUMAN Clusterin OS=Homo sapiens GN=CLU PE=1 SV=1	LANLTQGEDQYYLR	HexNAc(4)Hex(5)Fuc(1)NeuAc(2)
sp|P10909|CLUS_HUMAN Clusterin OS=Homo sapiens GN=CLU PE=1 SV=1	LANLTQGEDQYYLR	HexNAc(5)Hex(6)Fuc(1)NeuAc(3)
sp|P19827|ITIH1_HUMAN Inter-alpha-trypsin inhibitor heavy chain H1 OS=Homo sapiens GN=ITIH1 PE=1 SV=3	ANLSSQALQMSLDYGFVTPLTSMSIR	HexNAc(4)Hex(6)Fuc(1)NeuAc(1)
sp|P19827|ITIH1_HUMAN Inter-alpha-trypsin inhibitor heavy chain H1 OS=Homo sapiens GN=ITIH1 PE=1 SV=3	DKICDLLVANNHFAHFFAPQNLTNMNK	HexNAc(4)Hex(5)Fuc(1)NeuAc(2)
sp|P20742|PZP_HUMAN Pregnancy zone protein OS=Homo sapiens GN=PZP PE=1 SV=4	VNITVCGEYTYGK	HexNAc(5)Hex(5)Fuc(1)NeuAc(2)
sp|P22792|CPN2_HUMAN Carboxypeptidase N subunit 2 OS=Homo sapiens GN=CPN2 PE=1 SV=3	AFGSNPNLTK	HexNAc(5)Hex(6)Fuc(1)NeuAc(3)
sp|P43251|BTD_HUMAN Biotinidase OS=Homo sapiens GN=BTD PE=1 SV=2	FNDTEVLQR	HexNAc(5)Hex(6)Fuc(1)NeuAc(3)
sp|P43251|BTD_HUMAN Biotinidase OS=Homo sapiens GN=BTD PE=1 SV=2	NPVGLIGAENATGETDPSHSK	HexNAc(5)Hex(6)Fuc(1)NeuAc(3)
sp|P43652|AFAM_HUMAN Afamin OS=Homo sapiens GN=AFM PE=1 SV=1	DIENFNSTQK	HexNAc(4)Hex(5)Fuc(1)NeuAc(2)
sp|P43652|AFAM_HUMAN Afamin OS=Homo sapiens GN=AFM PE=1 SV=1	DIENFNSTQK	HexNAc(5)Hex(6)Fuc(1)NeuAc(3)
sp|P43652|AFAM_HUMAN Afamin OS=Homo sapiens GN=AFM PE=1 SV=1	YAEDKFNETTEK	HexNAc(4)Hex(5)Fuc(1)NeuAc(2)
sp|P43652|AFAM_HUMAN Afamin OS=Homo sapiens GN=AFM PE=1 SV=1	YAEDKFNETTEK	HexNAc(5)Hex(6)Fuc(1)NeuAc(3)
sp|P48740|MASP1_HUMAN Mannan-binding lectin serine protease 1 OS=Homo sapiens GN=MASP1 PE=1 SV=3	NNLTTYK	HexNAc(4)Hex(5)Fuc(1)NeuAc(1)
sp|P51884|LUM_HUMAN Lumican OS=Homo sapiens GN=LUM PE=1 SV=2	AFENVTDLQWLILDHNLLENSK	HexNAc(5)Hex(6)Fuc(1)NeuAc(2)
sp|P51884|LUM_HUMAN Lumican OS=Homo sapiens GN=LUM PE=1 SV=2	AFENVTDLQWLILDHNLLENSK	HexNAc(6)Hex(7)Fuc(1)NeuAc(2)
sp|P51884|LUM_HUMAN Lumican OS=Homo sapiens GN=LUM PE=1 SV=2	KLHINHNNLTESVGPLPK	HexNAc(4)Hex(5)Fuc(1)
sp|P51884|LUM_HUMAN Lumican OS=Homo sapiens GN=LUM PE=1 SV=2	KLHINHNNLTESVGPLPK	HexNAc(4)Hex(5)Fuc(1)NeuAc(1)
sp|P51884|LUM_HUMAN Lumican OS=Homo sapiens GN=LUM PE=1 SV=2	KLHINHNNLTESVGPLPK	HexNAc(4)Hex(5)Fuc(1)NeuAc(2)
sp|P51884|LUM_HUMAN Lumican OS=Homo sapiens GN=LUM PE=1 SV=2	KLHINHNNLTESVGPLPK	HexNAc(5)Hex(6)Fuc(1)
sp|P51884|LUM_HUMAN Lumican OS=Homo sapiens GN=LUM PE=1 SV=2	KLHINHNNLTESVGPLPK	HexNAc(5)Hex(6)Fuc(1)NeuAc(1)
sp|P51884|LUM_HUMAN Lumican OS=Homo sapiens GN=LUM PE=1 SV=2	KLHINHNNLTESVGPLPK	HexNAc(5)Hex(6)Fuc(1)NeuAc(2)
sp|P51884|LUM_HUMAN Lumican OS=Homo sapiens GN=LUM PE=1 SV=2	KLHINHNNLTESVGPLPK	HexNAc(6)Hex(7)Fuc(1)NeuAc(1)
sp|P51884|LUM_HUMAN Lumican OS=Homo sapiens GN=LUM PE=1 SV=2	LHINHNNLTESVGPLPK	HexNAc(4)Hex(5)Fuc(1)
sp|P51884|LUM_HUMAN Lumican OS=Homo sapiens GN=LUM PE=1 SV=2	LHINHNNLTESVGPLPK	HexNAc(4)Hex(5)Fuc(1)NeuAc(1)
sp|P51884|LUM_HUMAN Lumican OS=Homo sapiens GN=LUM PE=1 SV=2	LHINHNNLTESVGPLPK	HexNAc(4)Hex(5)Fuc(1)NeuAc(2)
sp|P51884|LUM_HUMAN Lumican OS=Homo sapiens GN=LUM PE=1 SV=2	LHINHNNLTESVGPLPK	HexNAc(5)Hex(5)Fuc(1)
sp|P51884|LUM_HUMAN Lumican OS=Homo sapiens GN=LUM PE=1 SV=2	LHINHNNLTESVGPLPK	HexNAc(5)Hex(6)Fuc(1)NeuAc(1)
sp|P51884|LUM_HUMAN Lumican OS=Homo sapiens GN=LUM PE=1 SV=2	LHINHNNLTESVGPLPK	HexNAc(5)Hex(6)Fuc(1)NeuAc(2)
sp|P51884|LUM_HUMAN Lumican OS=Homo sapiens GN=LUM PE=1 SV=2	LHINHNNLTESVGPLPK	HexNAc(6)Hex(7)Fuc(1)NeuAc(1)
sp|P51884|LUM_HUMAN Lumican OS=Homo sapiens GN=LUM PE=1 SV=2	LHINHNNLTESVGPLPK	HexNAc(6)Hex(7)Fuc(1)NeuAc(2)
sp|P51884|LUM_HUMAN Lumican OS=Homo sapiens GN=LUM PE=1 SV=2	LHINHNNLTESVGPLPK	HexNAc(7)Hex(8)Fuc(1)NeuAc(2)
sp|P55058|PLTP_HUMAN Phospholipid transfer protein OS=Homo sapiens GN=PLTP PE=1 SV=1	VSNVSCQASVSR	HexNAc(4)Hex(5)Fuc(1)NeuAc(1)
sp|Q06033|ITIH3_HUMAN Inter-alpha-trypsin inhibitor heavy chain H3 OS=Homo sapiens GN=ITIH3 PE=1 SV=2	NAHGEEKENLTAR	HexNAc(5)Hex(6)Fuc(1)NeuAc(3)
sp|Q07954|LRP1_HUMAN Prolow-density lipoprotein receptor-related protein 1 OS=Homo sapiens GN=LRP1 PE=1 SV=2	WTGHNVTVVQR	HexNAc(4)Hex(5)Fuc(1)
sp|Q6EMK4|VASN_HUMAN Vasorin OS=Homo sapiens GN=VASN PE=1 SV=1	LHEITNETFR	HexNAc(4)Hex(5)Fuc(1)NeuAc(2)
sp|Q9Y6R7|FCGBP_HUMAN IgGFc-binding protein OS=Homo sapiens GN=FCGBP PE=1 SV=3	NPNNDQVFPNGTLAPSIPIWGGSWR	HexNAc(4)Hex(5)Fuc(1)NeuAc(1)
sp|Q9Y6R7|FCGBP_HUMAN IgGFc-binding protein OS=Homo sapiens GN=FCGBP PE=1 SV=3	VITVQVANFTLR	HexNAc(4)Hex(5)Fuc(1)NeuAc(1)
sp|Q86SQ4|AGRG6_HUMAN Adhesion G-protein coupled receptor G6 OS=Homo sapiens GN=ADGRG6 PE=1 SV=3	NK	HexNAc(5)Hex(6)Fuc(1)NeuAc(3)
sp|Q86VB7|C163A_HUMAN Scavenger receptor cysteine-rich type 1 protein M130 OS=Homo sapiens GN=CD163 PE=1 SV=2	APGWANSSAGSGR	HexNAc(4)Hex(5)Fuc(1)NeuAc(1)
sp|Q86VB7|C163A_HUMAN Scavenger receptor cysteine-rich type 1 protein M130 OS=Homo sapiens GN=CD163 PE=1 SV=2	HSNCTHQQDAGVTCSDGSNLEMR	HexNAc(4)Hex(5)Fuc(1)NeuAc(1)
sp|Q16610|ECM1_HUMAN Extracellular matrix protein 1 OS=Homo sapiens GN=ECM1 PE=1 SV=2	HIPGLIHNMTAR	HexNAc(4)Hex(5)Fuc(1)NeuAc(2)
sp|Q16610|ECM1_HUMAN Extracellular matrix protein 1 OS=Homo sapiens GN=ECM1 PE=1 SV=2	QGNNHTCTWK	HexNAc(4)Hex(5)Fuc(1)NeuAc(2)

## Sheet: Fuc(2)
Protein\nname	Sequence\n(unformatted)	Glycans
sp|P0C0L5|CO4B_HUMAN Complement C4-B OS=Homo sapiens GN=C4B PE=1 SV=2	FSDGLESNSSTQFEVK	HexNAc(5)Hex(6)Fuc(2)NeuAc(2)
sp|P00450|CERU_HUMAN Ceruloplasmin OS=Homo sapiens GN=CP PE=1 SV=1	EHEGAIYPDNTTDFQR	HexNAc(4)Hex(5)Fuc(2)NeuAc(1)
sp|P00450|CERU_HUMAN Ceruloplasmin OS=Homo sapiens GN=CP PE=1 SV=1	EHEGAIYPDNTTDFQR	HexNAc(5)Hex(6)Fuc(2)NeuAc(2)
sp|P00450|CERU_HUMAN Ceruloplasmin OS=Homo sapiens GN=CP PE=1 SV=1	EHEGAIYPDNTTDFQR	HexNAc(5)Hex(6)Fuc(2)NeuAc(3)
sp|P00450|CERU_HUMAN Ceruloplasmin OS=Homo sapiens GN=CP PE=1 SV=1	EHEGAIYPDNTTDFQR	HexNAc(6)Hex(7)Fuc(2)NeuAc(4)
sp|P00450|CERU_HUMAN Ceruloplasmin OS=Homo sapiens GN=CP PE=1 SV=1	ELHHLQEQNVSNAFLDK	HexNAc(5)Hex(6)Fuc(2)NeuAc(3)
sp|P00734|THRB_HUMAN Prothrombin OS=Homo sapiens GN=F2 PE=1 SV=2	SRYPHKPEINSTTHPGADLQENFCR	HexNAc(4)Hex(5)Fuc(2)NeuAc(1)
sp|P00738|HPT_HUMAN Haptoglobin OS=Homo sapiens GN=HP PE=1 SV=1	NLFLNHSENATAK	HexNAc(4)Hex(5)Fuc(2)NeuAc(1)
sp|P00738|HPT_HUMAN Haptoglobin OS=Homo sapiens GN=HP PE=1 SV=1	VVLHPNYSQVDIGLIK	HexNAc(4)Hex(5)Fuc(2)NeuAc(1)
sp|P00748|FA12_HUMAN Coagulation factor XII OS=Homo sapiens GN=F12 PE=1 SV=3	NHSCEPCQTLAVR	HexNAc(4)Hex(5)Fuc(2)NeuAc(1)
sp|P01009|A1AT_HUMAN Alpha-1-antitrypsin OS=Homo sapiens GN=SERPINA1 PE=1 SV=3	YLGNATAIFFLPDEGKLQHLENELTHDIITK	HexNAc(4)Hex(5)Fuc(2)NeuAc(1)
sp|P01011|AACT_HUMAN Alpha-1-antichymotrypsin OS=Homo sapiens GN=SERPINA3 PE=1 SV=2	FNLTETSEAEIHQSFQHLLR	HexNAc(6)Hex(7)Fuc(2)NeuAc(2)
sp|P01011|AACT_HUMAN Alpha-1-antichymotrypsin OS=Homo sapiens GN=SERPINA3 PE=1 SV=2	TLNQSSDELQLSMGNAMFVK	HexNAc(4)Hex(5)Fuc(2)NeuAc(1)
sp|P01019|ANGT_HUMAN Angiotensinogen OS=Homo sapiens GN=AGT PE=1 SV=1	LQAILGVPWKDKNCTSR	HexNAc(4)Hex(5)Fuc(2)NeuAc(1)
sp|P01019|ANGT_HUMAN Angiotensinogen OS=Homo sapiens GN=AGT PE=1 SV=1	VYIHPFHLVIHNESTCEQLAK	HexNAc(4)Hex(5)Fuc(2)NeuAc(1)
sp|P01019|ANGT_HUMAN Angiotensinogen OS=Homo sapiens GN=AGT PE=1 SV=1	VYIHPFHLVIHNESTCEQLAK	HexNAc(6)Hex(7)Fuc(2)NeuAc(1)
sp|P01024|CO3_HUMAN Complement C3 OS=Homo sapiens GN=C3 PE=1 SV=2	PNLSYIIGK	HexNAc(6)Hex(7)Fuc(2)NeuAc(1)
sp|P01042|KNG1_HUMAN Kininogen-1 OS=Homo sapiens GN=KNG1 PE=1 SV=2	HGIQYFNNNTQHSSLFMLNEVK	HexNAc(4)Hex(5)Fuc(2)NeuAc(1)
sp|P01042|KNG1_HUMAN Kininogen-1 OS=Homo sapiens GN=KNG1 PE=1 SV=2	ITYSIVQTNCSK	HexNAc(4)Hex(5)Fuc(2)NeuAc(1)
sp|P01042|KNG1_HUMAN Kininogen-1 OS=Homo sapiens GN=KNG1 PE=1 SV=2	ITYSIVQTNCSK	HexNAc(5)Hex(6)Fuc(2)NeuAc(3)
sp|P02750|A2GL_HUMAN Leucine-rich alpha-2-glycoprotein OS=Homo sapiens GN=LRG1 PE=1 SV=2	KLPPGLLANFTLLR	HexNAc(4)Hex(5)Fuc(2)NeuAc(1)
sp|P02750|A2GL_HUMAN Leucine-rich alpha-2-glycoprotein OS=Homo sapiens GN=LRG1 PE=1 SV=2	LPPGLLANFTLLR	HexNAc(4)Hex(4)Fuc(2)NeuAc(1)
sp|P02751|FINC_HUMAN Fibronectin OS=Homo sapiens GN=FN1 PE=1 SV=4	HEEGHMLNCTCFGQGR	HexNAc(4)Hex(5)Fuc(2)NeuAc(1)
sp|P02765|FETUA_HUMAN Alpha-2-HS-glycoprotein OS=Homo sapiens GN=AHSG PE=1 SV=1	VCQDCPLLAPLNDTR	HexNAc(4)Hex(5)Fuc(2)NeuAc(1)
sp|P02765|FETUA_HUMAN Alpha-2-HS-glycoprotein OS=Homo sapiens GN=AHSG PE=1 SV=1	VCQDCPLLAPLNDTR	HexNAc(5)Hex(6)Fuc(2)NeuAc(2)
sp|P02790|HEMO_HUMAN Hemopexin OS=Homo sapiens GN=HPX PE=1 SV=2	ALPQPQNVTSLLGCTH	HexNAc(4)Hex(5)Fuc(2)NeuAc(1)
sp|P02790|HEMO_HUMAN Hemopexin OS=Homo sapiens GN=HPX PE=1 SV=2	ALPQPQNVTSLLGCTH	HexNAc(5)Hex(6)Fuc(2)NeuAc(1)
sp|P02790|HEMO_HUMAN Hemopexin OS=Homo sapiens GN=HPX PE=1 SV=2	ALPQPQNVTSLLGCTH	HexNAc(5)Hex(6)Fuc(2)NeuAc(2)
sp|P02790|HEMO_HUMAN Hemopexin OS=Homo sapiens GN=HPX PE=1 SV=2	ALPQPQNVTSLLGCTH	HexNAc(5)Hex(6)Fuc(2)NeuAc(3)
sp|P02790|HEMO_HUMAN Hemopexin OS=Homo sapiens GN=HPX PE=1 SV=2	SWPAVGNCSSALR	HexNAc(4)Hex(5)Fuc(2)NeuAc(1)
sp|P02790|HEMO_HUMAN Hemopexin OS=Homo sapiens GN=HPX PE=1 SV=2	SWPAVGNCSSALR	HexNAc(5)Hex(6)Fuc(2)NeuAc(3)
sp|P03952|KLKB1_HUMAN Plasma kallikrein OS=Homo sapiens GN=KLKB1 PE=1 SV=1	IYSGILNLSDITK	HexNAc(4)Hex(5)Fuc(2)NeuAc(1)
sp|P04114|APOB_HUMAN Apolipoprotein B-100 OS=Homo sapiens GN=APOB PE=1 SV=2	FNSSYLQGTNQITGR	HexNAc(4)Hex(5)Fuc(2)NeuAc(1)
sp|P04196|HRG_HUMAN Histidine-rich glycoprotein OS=Homo sapiens GN=HRG PE=1 SV=1	VIDFNCTTSSVSSALANTK	HexNAc(4)Hex(5)Fuc(2)NeuAc(1)
sp|P05155|IC1_HUMAN Plasma protease C1 inhibitor OS=Homo sapiens GN=SERPING1 PE=1 SV=2	DTFVNASR	HexNAc(5)Hex(6)Fuc(2)NeuAc(3)
sp|P05155|IC1_HUMAN Plasma protease C1 inhibitor OS=Homo sapiens GN=SERPING1 PE=1 SV=2	VGQLQLSHNLSLVILVPQNLK	HexNAc(4)Hex(5)Fuc(2)NeuAc(1)
sp|P08603|CFAH_HUMAN Complement factor H OS=Homo sapiens GN=CFH PE=1 SV=4	IPCSQPPQIEHGTINSSR	HexNAc(4)Hex(5)Fuc(2)NeuAc(1)
sp|P09871|C1S_HUMAN Complement C1s subcomponent OS=Homo sapiens GN=C1S PE=1 SV=1	NCGVNCSGDVFTALIGEIASPNYPKPYPENSR	HexNAc(4)Hex(5)Fuc(2)NeuAc(1)
sp|P19827|ITIH1_HUMAN Inter-alpha-trypsin inhibitor heavy chain H1 OS=Homo sapiens GN=ITIH1 PE=1 SV=3	ICDLLVANNHFAHFFAPQNLTNMNK	HexNAc(4)Hex(5)Fuc(2)NeuAc(1)
sp|P27487|DPP4_HUMAN Dipeptidyl peptidase 4 OS=Homo sapiens GN=DPP4 PE=1 SV=2	IPNNTQWVTWSPVGHK	HexNAc(4)Hex(5)Fuc(2)NeuAc(1)
sp|P43251|BTD_HUMAN Biotinidase OS=Homo sapiens GN=BTD PE=1 SV=2	FNDTEVLQR	HexNAc(5)Hex(6)Fuc(2)NeuAc(2)
sp|P43652|AFAM_HUMAN Afamin OS=Homo sapiens GN=AFM PE=1 SV=1	YAEDKFNETTEK	HexNAc(5)Hex(6)Fuc(2)NeuAc(2)
sp|P51884|LUM_HUMAN Lumican OS=Homo sapiens GN=LUM PE=1 SV=2	LHINHNNLTESVGPLPK	HexNAc(5)Hex(6)Fuc(2)NeuAc(3)
sp|Q04756|HGFA_HUMAN Hepatocyte growth factor activator OS=Homo sapiens GN=HGFAC PE=1 SV=1	DSVSVVLGQHFFNR	HexNAc(4)Hex(5)Fuc(2)NeuAc(1)
sp|Q96PD5|PGRP2_HUMAN N-acetylmuramoyl-L-alanine amidase OS=Homo sapiens GN=PGLYRP2 PE=1 SV=1	LEPVHLQLQCMSQEQLAQVAANATK	HexNAc(4)Hex(5)Fuc(2)NeuAc(1)

## Sheet: Fuc(3)
Protein\nname	Sequence\n(unformatted)	Glycans
sp|P02790|HEMO_HUMAN Hemopexin OS=Homo sapiens GN=HPX PE=1 SV=2	ALPQPQNVTSLLGCTH	HexNAc(5)Hex(6)Fuc(3)NeuAc(1)									0.00455
sp|P51884|LUM_HUMAN Lumican OS=Homo sapiens GN=LUM PE=1 SV=2	KLHINHNNLTESVGPLPK	HexNAc(5)Hex(6)Fuc(3)NeuAc(1)											0.0127	0.0163

## Sheet: Fuc(4)
Protein\nname	Sequence\n(unformatted)	Glycans
sp|P00738|HPT_HUMAN Haptoglobin OS=Homo sapiens GN=HP PE=1 SV=1	VVLHPNYSQVDIGLIK	HexNAc(5)Hex(6)Fuc(4)NeuAc(1)								0.0079
sp|P02790|HEMO_HUMAN Hemopexin OS=Homo sapiens GN=HPX PE=1 SV=2	ALPQPQNVTSLLGCTH	HexNAc(5)Hex(6)Fuc(4)NeuAc(1)									0

[truncated: 5 more sheets: NeuAc_Total, NeuAc(1), NeuAc(2), NeuAc(3), NeuAc(4)]
